# Supplementary material for: Microbial Community Colonization Process Unveiled through eDNA-PFU Technology in Mesocosm Ecosystems
Source: Microorganisms. 2023 Oct 5;11(10):2498. doi: 10.3390/microorganisms11102498 (PMC10609261; doi:10.3390/microorganisms11102498)
Supplement: Supplementary file 1 [file microorganisms-11-02498-s001.zip › Supplementary Table-Mesocosm.xlsx]

## Sheet: Table S1
Table S1. Sample information and sequence information
Sample ID	Location	Classfiy	Data size (Gb)
MP1_1	Mesocosm	PFU	31.34
MP1_2	Mesocosm	PFU	29.28
MP1_3	Mesocosm	PFU	35.58
MP3_1	Mesocosm	PFU	25.86
MP3_2	Mesocosm	PFU	39.86
MP3_3	Mesocosm	PFU	22.22
MP5_1	Mesocosm	PFU	43.4
MP5_2	Mesocosm	PFU	24.4
MP5_3	Mesocosm	PFU	32.54
MP7_1	Mesocosm	PFU	43.4
MP7_2	Mesocosm	PFU	36.42
MP7_3	Mesocosm	PFU	24.62
MP9_1	Mesocosm	PFU	31.56
MP9_2	Mesocosm	PFU	34.8
MP9_3	Mesocosm	PFU	32.12
MW1_1	Mesocosm	Water	56.04
MW1_2	Mesocosm	Water	31.96
MW1_3	Mesocosm	Water	33.98
MW3_1	Mesocosm	Water	34.22
MW3_2	Mesocosm	Water	47.3
MW3_3	Mesocosm	Water	30
MW5_1	Mesocosm	Water	38.74
MW5_2	Mesocosm	Water	29.74
MW7_1	Mesocosm	Water	38.12
MW7_2	Mesocosm	Water	32.66
MW7_3	Mesocosm	Water	31.86
MW9_1	Mesocosm	Water	44.2
MW9_2	Mesocosm	Water	38.34
MW9_3	Mesocosm	Water	39.34

## Sheet: Table S2
Table S2. The OTU annotation information based on silva database and PR2 database
OTU	Kingdom	Phylum	Class	Order	Family	Genus	Species
OTU1	k__Eukaryota	p__Alveolata_X	c__Colpodellidea	o__Colpodellida	f__Alphamonaceae	g__Aphamonas	s__Aphamonas_edax
OTU2	k__Eukaryota	p__Alveolata_X	c__Colpodellidea	o__Colpodellida	f__Alphamonaceae	g__Aphamonas	s__Aphamonas_sp
OTU3	k__Eukaryota	p__Alveolata_X	c__Colpodellidea	o__Colpodellida	f__Colpodellida_CHR1	g__Colpodellida_CHR1_X	s__Colpodellida_CHR1_X_sp
OTU4	k__Eukaryota	p__Alveolata_X	c__Colpodellidea	o__Vitrelladida	f__Vitrellaceae	g__Vitrella	s__Vitrella_sp
OTU5	k__Eukaryota	p__Amoebozoa_X	c__Amoebozoa_XX	o__UI13E03-lineage	f__UI13E03-lineage_X	g__UI13E03-lineage_XX	s__UI13E03-lineage_XX_sp
OTU6	k__Eukaryota	p__Amoebozoa_X	c__Mycetozoa-Myxogastrea	o__Stemonitales-Physarales	f__Stemonitales-Physarales_X	g__Lamproderma	s__Lamproderma_columbinum
OTU7	k__Eukaryota	p__Amoebozoa_X	c__Mycetozoa-Myxogastrea	o__Stemonitales-Physarales	f__Stemonitales-Physarales_X	g__Meriderma	s__Meriderma_cribrarioides
OTU8	k__Eukaryota	p__Amoebozoa_X	c__Mycetozoa-Myxogastrea	o__Trichiales	f__Trichiaceae	g__Trichia	s__Trichia_varia
OTU9	k__Eukaryota	p__Amoebozoa_X	c__Variosea	o__ATCC50593-Flamella-WIM80-lineage	f__ATCC50593-lineage	g__ATCC50593-lineage_X	s__ATCC50593-lineage_X_sp
OTU10	k__Eukaryota	p__Amoebozoa_X	c__Variosea	o__ATCC50593-Flamella-WIM80-lineage	f__Flamella-lineage	g__Flamella	s__Flamella_aegyptia
OTU11	k__Eukaryota	p__Amoebozoa_X	c__Variosea	o__ATCC50593-Flamella-WIM80-lineage	f__Flamella-lineage	g__Flamella	s__Flamella_arnhemensis
OTU12	k__Eukaryota	p__Amoebozoa_X	c__Variosea	o__ATCC50593-Flamella-WIM80-lineage	f__Flamella-lineage	g__Flamella	s__Flamella_operculata
OTU13	k__Eukaryota	p__Amoebozoa_X	c__Variosea	o__ATCC50593-Flamella-WIM80-lineage	f__Flamella-lineage	g__Flamella-lineage_X	s__Flamella-lineage_X_sp
OTU14	k__Eukaryota	p__Amoebozoa_X	c__Variosea	o__Variosea_X	f__Mb5C-lineage	g__Mb5C-lineage_X	s__Mb5C-lineage_X_sp
OTU15	k__Eukaryota	p__Amoebozoa_X	c__Variosea	o__Variosea_X	f__Phalansteriidae	g__Phalansterium	s__Phalansterium_sp
OTU16	k__Eukaryota	p__Amoebozoa_X	c__Variosea	o__Variosea_X	f__Schizoplasmodiids	g__Schizoplasmodium	s__Schizoplasmodium_cavostelioides
OTU17	k__Eukaryota	p__Amoebozoa_X	c__Variosea	o__Variosea_X	f__Variosea_XX	g__Variosea_XXX	s__Variosea_XXX_sp
OTU18	k__Eukaryota	p__Apicomplexa	c__Coccidiomorphea	o__Eimeriida	f__Eimeriidae	g__Eimeria3	s__Eimeria3_weybridgensis
OTU19	k__Eukaryota	p__Apicomplexa	c__Coccidiomorphea	o__Eimeriida	f__Eimeriidae	g__Eimeria6	s__Eimeria6_alabamensis
OTU20	k__Eukaryota	p__Apicomplexa	c__Coccidiomorphea	o__Eimeriida	f__Eimeriidae	g__Eimeria9	s__Eimeria9_subspherica
OTU21	k__Eukaryota	p__Apicomplexa	c__Coccidiomorphea	o__Eimeriida	f__Eimeriidae	g__Goussia1	s__Goussia1_sp
OTU22	k__Eukaryota	p__Apicomplexa	c__Coccidiomorphea	o__Eimeriida	f__Sarcocystidae	g__Toxoplasma1	s__Neospora1_caninum
OTU23	k__Eukaryota	p__Apicomplexa	c__Coccidiomorphea	o__Piroplasmorida	f__Babesiidae	g__Babesia1	s__Babesia1_sp
OTU24	k__Eukaryota	p__Apicomplexa	c__Coccidiomorphea	o__Piroplasmorida	f__Theileriidae	g__Theileria9	s__Theileria9_annulata
OTU25	k__Eukaryota	p__Apicomplexa	c__Gregarinomorphea	o__Cryptogregarinorida	f__Cryptosporidiidae	g__Cryptosporidium1	s__Cryptosporidium1_sp
OTU26	k__Eukaryota	p__Apicomplexa	c__Gregarinomorphea	o__Cryptogregarinorida	f__Cryptosporidiidae	g__Cryptosporidium13	s__Cryptosporidium13_andersoni
OTU27	k__Eukaryota	p__Apicomplexa	c__Gregarinomorphea	o__Eugregarinorida	f__Urosporidae	g__Difficilina	s__Difficilina_sp
OTU28	k__Eukaryota	p__Apicomplexa	c__Gregarinomorphea	o__Neogregarinorida	f__Actinocephalidae	g__Monocystis	s__Monocystis_sp
OTU29	k__Eukaryota	p__Apicomplexa	c__Gregarinomorphea	o__Neogregarinorida	f__Actinocephalidae	g__Syncystis	s__Syncystis_mirabilis
OTU30	k__Eukaryota	p__Apusozoa_X	c__Apusomonadidae_Group-1	o__Apusomonadidae_Group-1_X	f__Apusomonadidae_Group-1_XX	g__Amastigomonas	s__Amastigomonas_mutabilis
OTU31	k__Eukaryota	p__Apusozoa_X	c__Apusomonadidae_Group-1	o__Apusomonadidae_Group-1_X	f__Apusomonadidae_Group-1_XX	g__Amastigomonas	s__Amastigomonas_sp
OTU32	k__Eukaryota	p__Apusozoa_X	c__Apusomonadidae_Group-4	o__Apusomonadidae_Group-4_X	f__Apusomonadidae_Group-4_XX	g__Collodictyon	s__Collodictyon_triciliatum
OTU33	k__Eukaryota	p__Apusozoa_X	c__Apusomonadidae_Group-4	o__Apusomonadidae_Group-4_X	f__Apusomonadidae_Group-4_XX	g__Diphylleia	s__Diphylleia_rotans
OTU34	k__Eukaryota	p__Apusozoa_X	c__Planomonadida	o__Planomonadidae	f__Planomonadidae_Group-1	g__Ancyromonas	s__Ancyromonas_howeae
OTU35	k__Eukaryota	p__Apusozoa_X	c__Planomonadida	o__Planomonadidae	f__Planomonadidae_Group-1	g__Ancyromonas	s__Ancyromonas_sigmoides
OTU36	k__Eukaryota	p__Apusozoa_X	c__Planomonadida	o__Planomonadidae	f__Planomonadidae_Group-1	g__Fabomonas	s__Fabomonas_tropica
OTU37	k__Eukaryota	p__Apusozoa_X	c__Planomonadida	o__Planomonadidae	f__Planomonadidae_Group-1	g__Stygamoeba	s__Stygamoeba_regulata
OTU38	k__Eukaryota	p__Apusozoa_X	c__Planomonadida	o__Planomonadidae	f__Planomonadidae_Group-2	g__Nutomonas	s__Nutomonas_howeae
OTU39	k__Eukaryota	p__Apusozoa_X	c__Planomonadida	o__Planomonadidae	f__Planomonadidae_Group-2	g__Nutomonas	s__Nutomonas_longa
OTU40	k__Eukaryota	p__Apusozoa_X	c__Planomonadida	o__Planomonadidae	f__Planomonadidae_X	g__Micronuclearia	s__Micronuclearia_podoventralis
OTU41	k__Eukaryota	p__Apusozoa_X	c__Planomonadida	o__Planomonadidae	f__Planomonadidae_X	g__Rigifila	s__Rigifila_ramosa
OTU42	k__Eukaryota	p__Breviatea	c__Breviatea_X	o__Breviatea_XX	f__Breviatea_XXX	g__Breviatea_XXXX	s__Breviatea_XXXX_sp
OTU43	k__Eukaryota	p__Cercozoa	c__Cercozoa_X	o__Cercozoa_XX	f__Cercozoa_XXX	g__Cercozoa_XXXX	s__Cercozoa_XXXX_sp
OTU44	k__Eukaryota	p__Cercozoa	c__Endomyxa	o__Vampyrellida	f__Leptophryidae	g__Leptophryidae_X	s__Leptophryidae_X_sp
OTU45	k__Eukaryota	p__Cercozoa	c__Endomyxa	o__Vampyrellida	f__Leptophryidae	g__Leptophrys	s__Leptophrys_sp
OTU46	k__Eukaryota	p__Cercozoa	c__Endomyxa	o__Vampyrellida	f__Leptophryidae	g__Leptophrys	s__Leptophrys_vorax
OTU47	k__Eukaryota	p__Cercozoa	c__Endomyxa	o__Vampyrellida	f__Leptophryidae	g__Platyreta	s__Platyreta_germanica
OTU48	k__Eukaryota	p__Cercozoa	c__Endomyxa	o__Vampyrellida	f__Penardia-lineage	g__Vampyrellida_clade_C	s__Penardia_sp
OTU49	k__Eukaryota	p__Cercozoa	c__Endomyxa	o__Vampyrellida	f__Sey055-lineage	g__Sey055-lineage_X	s__Sey055-lineage_X_sp
OTU50	k__Eukaryota	p__Cercozoa	c__Endomyxa	o__Vampyrellida	f__sm27-lineage	g__sm27-lineage_X	s__sm27-lineage_X_sp
OTU51	k__Eukaryota	p__Cercozoa	c__Endomyxa	o__Vampyrellida	f__Vampyrellida_X	g__Vampyrellida_clade_B	s__Vampyrellida_sp
OTU52	k__Eukaryota	p__Cercozoa	c__Endomyxa	o__Vampyrellida	f__Vampyrellidae	g__Vampyrella	s__Vampyrella_sp
OTU53	k__Eukaryota	p__Cercozoa	c__Endomyxa-Phytomyxea	o__Plasmodiophorida	f__Plasmodiophoridae	g__Plasmodiophora	s__Plasmodiophora_brassicae
OTU54	k__Eukaryota	p__Cercozoa	c__Filosa	o__Filosa_X	f__Filosa_XX	g__Filosa_XXX	s__Filosa_XXX_sp
OTU55	k__Eukaryota	p__Cercozoa	c__Filosa-Granofilosea	o__Filosa-Granofilosea_X	f__he2-lineage	g__he2-lineage_X	s__he2-lineage_X_sp
OTU56	k__Eukaryota	p__Cercozoa	c__Filosa-Granofilosea	o__Filosa-Granofilosea_X	f__Massiteriidae	g__Massisteria	s__Massisteria_sp
OTU57	k__Eukaryota	p__Cercozoa	c__Filosa-Granofilosea	o__Filosa-Granofilosea_X	f__Novel-Gran-234	g__Novel-Gran-234_X	s__Novel-Gran-234_X_sp
OTU58	k__Eukaryota	p__Cercozoa	c__Filosa-Granofilosea	o__Filosa-Granofilosea_X	f__Novel-Gran-5	g__Novel-Gran-5_X	s__Novel-Gran-5_X_sp
OTU59	k__Eukaryota	p__Cercozoa	c__Filosa-Granofilosea	o__Filosa-Granofilosea_X	f__Novel-Gran-6	g__Novel-Gran-6_X	s__Novel-Gran-6_X_sp
OTU60	k__Eukaryota	p__Cercozoa	c__Filosa-Granofilosea	o__Filosa-Granofilosea_X	f__Novel-Massiteriidae	g__Novel-Massiteriidae_X	s__Novel-Massiteriidae_X_sp
OTU61	k__Eukaryota	p__Cercozoa	c__Filosa-Granofilosea	o__Limnofilida	f__Limnofilidae	g__Limnofila	s__Limnofila_anglica
OTU62	k__Eukaryota	p__Cercozoa	c__Filosa-Granofilosea	o__Limnofilida	f__Limnofilidae	g__Limnofila	s__Limnofila_oxoniensis
OTU63	k__Eukaryota	p__Cercozoa	c__Filosa-Granofilosea	o__Limnofilida	f__Limnofilidae	g__Limnofilidae_X	s__Limnofilidae_X_sp
OTU64	k__Eukaryota	p__Cercozoa	c__Filosa-Imbricatea	o__Euglyphida	f__Euglyphida_X	g__Euglyphida_XX	s__Euglyphida_XX_sp
OTU65	k__Eukaryota	p__Cercozoa	c__Filosa-Imbricatea	o__Euglyphida	f__Euglyphidae	g__Euglypha	s__Euglypha_filifera
OTU66	k__Eukaryota	p__Cercozoa	c__Filosa-Imbricatea	o__Euglyphida	f__Trinematidae	g__Trinema	s__Trinema_enchelys
OTU67	k__Eukaryota	p__Cercozoa	c__Filosa-Imbricatea	o__Euglyphida	f__Trinematidae	g__Trinematidae_X	s__Trinematidae_X_sp
OTU68	k__Eukaryota	p__Cercozoa	c__Filosa-Imbricatea	o__Filosa-Imbricatea_X	f__Filosa-Imbricatea_XX	g__Filosa-Imbricatea_XXX	s__Filosa-Imbricatea_XXX_sp
OTU69	k__Eukaryota	p__Cercozoa	c__Filosa-Imbricatea	o__Filosa-Imbricatea_X	f__Novel-clade-2	g__Novel-clade-2_X	s__Novel-clade-2_X_sp
OTU70	k__Eukaryota	p__Cercozoa	c__Filosa-Imbricatea	o__Filosa-Imbricatea_X	f__Novel-clade-3	g__Novel-clade-3_X	s__Novel-clade-3_X_sp
OTU71	k__Eukaryota	p__Cercozoa	c__Filosa-Imbricatea	o__Spongomonadida	f__Spongomonadidae	g__Spongomonas	s__Spongomonas_minima
OTU72	k__Eukaryota	p__Cercozoa	c__Filosa-Imbricatea	o__Thaumatomonadida	f__Peregriniidae	g__Peregrinia	s__Peregrinia_sp
OTU73	k__Eukaryota	p__Cercozoa	c__Filosa-Imbricatea	o__Thaumatomonadida	f__Thaumatomonadida_X	g__Thaumatomonadida_XX	s__Thaumatomonadida_XX_sp
OTU74	k__Eukaryota	p__Cercozoa	c__Filosa-Imbricatea	o__Thaumatomonadida	f__Thaumatomonadidae	g__Thaumatomonas	s__Thaumatomonas_zhukovi
OTU75	k__Eukaryota	p__Cercozoa	c__Filosa-Sarcomonadea	o__Cercomonadida	f__Cercomonadidae	g__Cercomonas	s__Cercomonas_alexieffi
OTU76	k__Eukaryota	p__Cercozoa	c__Filosa-Sarcomonadea	o__Cercomonadida	f__Cercomonadidae	g__Cercomonas	s__Cercomonas_rotunda
OTU77	k__Eukaryota	p__Cercozoa	c__Filosa-Sarcomonadea	o__Cercomonadida	f__Cercomonadidae	g__Cercomonas	s__Cercomonas_sp
OTU78	k__Eukaryota	p__Cercozoa	c__Filosa-Sarcomonadea	o__Cercomonadida	f__Cercomonadidae	g__Eocercomonas	s__Eocercomonas_echina
OTU79	k__Eukaryota	p__Cercozoa	c__Filosa-Sarcomonadea	o__Cercomonadida	f__Cercomonadidae	g__Eocercomonas	s__Eocercomonas_sp
OTU80	k__Eukaryota	p__Cercozoa	c__Filosa-Sarcomonadea	o__Cercomonadida	f__Paracercomonadidae	g__Paracercomonas	s__Paracercomonas_astra
OTU81	k__Eukaryota	p__Cercozoa	c__Filosa-Sarcomonadea	o__Cercomonadida	f__Paracercomonadidae	g__Paracercomonas	s__Paracercomonas_metabolicus
OTU82	k__Eukaryota	p__Cercozoa	c__Filosa-Sarcomonadea	o__Cercomonadida	f__Paracercomonadidae	g__Paracercomonas	s__Paracercomonas_sp
OTU83	k__Eukaryota	p__Cercozoa	c__Filosa-Sarcomonadea	o__Filosa-Sarcomonadea_X	f__Filosa-Sarcomonadea_XX	g__Filosa-Sarcomonadea_XXX	s__Filosa-Sarcomonadea_XXX_sp
OTU84	k__Eukaryota	p__Cercozoa	c__Filosa-Sarcomonadea	o__Glissomonadida	f__Allapsidae	g__Allantion	s__Allantion_sp
OTU85	k__Eukaryota	p__Cercozoa	c__Filosa-Sarcomonadea	o__Glissomonadida	f__Allapsidae	g__Allapsa	s__Allapsa_sp
OTU86	k__Eukaryota	p__Cercozoa	c__Filosa-Sarcomonadea	o__Glissomonadida	f__Allapsidae	g__Allapsidae_X	s__Allapsidae_X_sp
OTU87	k__Eukaryota	p__Cercozoa	c__Filosa-Sarcomonadea	o__Glissomonadida	f__Allapsidae	g__Group-Te	s__Group_Te_sp
OTU88	k__Eukaryota	p__Cercozoa	c__Filosa-Sarcomonadea	o__Glissomonadida	f__Allapsidae	g__Orciraptor	s__Orciraptor_agilis
OTU89	k__Eukaryota	p__Cercozoa	c__Filosa-Sarcomonadea	o__Glissomonadida	f__Allapsidae	g__Teretomonas	s__Teretomonas_sp
OTU90	k__Eukaryota	p__Cercozoa	c__Filosa-Sarcomonadea	o__Glissomonadida	f__Allapsidae	g__Viridiraptor	s__Viridiraptor_invadens
OTU91	k__Eukaryota	p__Cercozoa	c__Filosa-Sarcomonadea	o__Glissomonadida	f__Bodomorphidae	g__Bodomorpha	s__Bodomorpha_minima
OTU92	k__Eukaryota	p__Cercozoa	c__Filosa-Sarcomonadea	o__Glissomonadida	f__Bodomorphidae	g__Bodomorpha	s__Bodomorpha_sp
OTU93	k__Eukaryota	p__Cercozoa	c__Filosa-Sarcomonadea	o__Glissomonadida	f__Glissomonadida_Clade-Y	g__Glissomonadida_Clade-Y_X	s__Glissomonadida_Clade-Y_X_sp
OTU94	k__Eukaryota	p__Cercozoa	c__Filosa-Sarcomonadea	o__Glissomonadida	f__Sandonidae	g__Mollimonas	s__Mollimonas_vickermani
OTU95	k__Eukaryota	p__Cercozoa	c__Filosa-Sarcomonadea	o__Glissomonadida	f__Sandonidae	g__Sandona	s__Sandona_aporians
OTU96	k__Eukaryota	p__Cercozoa	c__Filosa-Sarcomonadea	o__Glissomonadida	f__Sandonidae	g__Sandona	s__Sandona_sp
OTU97	k__Eukaryota	p__Cercozoa	c__Filosa-Sarcomonadea	o__Glissomonadida	f__Sandonidae	g__Sandonidae_Clade-N/F-A	s__Sandonidae_Clade_N/F-A_sp
OTU98	k__Eukaryota	p__Cercozoa	c__Filosa-Sarcomonadea	o__Glissomonadida	f__Sandonidae	g__Sandonidae_X	s__Sandonidae_X_sp
OTU99	k__Eukaryota	p__Cercozoa	c__Filosa-Sarcomonadea	o__Pansomonadida	f__Pansomonadida_X	g__Aurigamonas	s__Aurigamonas_solis
OTU100	k__Eukaryota	p__Cercozoa	c__Filosa-Sarcomonadea	o__Pansomonadida	f__Pansomonadida_X	g__Pansomonadida_XX	s__Pansomonadida_XX_sp
OTU101	k__Eukaryota	p__Cercozoa	c__Filosa-Thecofilosea	o__Cryomonadida	f__Cryothecomonas-lineage	g__Cryothecomonas	s__Cryothecomonas_sp
OTU102	k__Eukaryota	p__Cercozoa	c__Filosa-Thecofilosea	o__Cryomonadida	f__Protaspa-lineage	g__Protaspa	s__Protaspa_sp
OTU103	k__Eukaryota	p__Cercozoa	c__Filosa-Thecofilosea	o__Cryomonadida	f__Protaspa-lineage	g__Protaspa-lineage_X	s__Protaspa-lineage_X_sp
OTU104	k__Eukaryota	p__Cercozoa	c__Filosa-Thecofilosea	o__Cryomonadida	f__Rhogostoma-lineage	g__Rhogostoma-lineage_X	s__Rhogostoma-lineage_X_sp
OTU105	k__Eukaryota	p__Cercozoa	c__Filosa-Thecofilosea	o__Ebriida	f__Botuliformidae	g__Botuliforma	s__Botuliforma_benthica
OTU106	k__Eukaryota	p__Cercozoa	c__Filosa-Thecofilosea	o__Filosa-Thecofilosea_X	f__Filosa-Thecofilosea_XX	g__Filosa-Thecofilosea_XXX	s__Filosa-Thecofilosea_XXX_sp
OTU107	k__Eukaryota	p__Cercozoa	c__Filosa-Thecofilosea	o__Tectofilosida	f__Pseudodifflugiidae	g__Pseudodifflugiidae_X	s__Pseudodifflugiidae_X_sp
OTU108	k__Eukaryota	p__Cercozoa	c__Filosa-Thecofilosea	o__Ventricleftida	f__CCW10-lineage	g__CCW10-lineage_X	s__CCW10-lineage_X_sp
OTU109	k__Eukaryota	p__Cercozoa	c__Filosa-Thecofilosea	o__Ventricleftida	f__Ventrifissuridae	g__Ventrifissuridae_X	s__Ventrifissuridae_X_sp
OTU110	k__Eukaryota	p__Cercozoa	c__Novel-clade-10-12	o__Novel-clade-10	f__Novel-clade-10_X	g__Novel-clade-10_XX	s__Novel-clade-10_XX_sp
OTU111	k__Eukaryota	p__Cercozoa	c__Novel-clade-10-12	o__Novel-clade-12	f__NC12B-lineage	g__NC12B-lineage_X	s__NC12B-lineage_X_sp
OTU112	k__Eukaryota	p__Cercozoa	c__Novel-clade-10-12	o__Tremulida	f__Tremulidae	g__Tremula	s__Tremula_longifila
OTU113	k__Eukaryota	p__Chlorophyta	c__Chlorodendrophyceae	o__Chlorodendrales	f__Chlorodendraceae	g__Tetraselmis	s__Tetraselmis_kochiensis
OTU114	k__Eukaryota	p__Chlorophyta	c__Chlorodendrophyceae	o__Chlorodendrales	f__Chlorodendraceae	g__Tetraselmis	s__Tetraselmis_sp
OTU115	k__Eukaryota	p__Chlorophyta	c__Chlorophyceae	o__Chaetopeltidales	f__Chaetopeltidales_X	g__Chaetopeltis	s__Chaetopeltis_orbicularis
OTU116	k__Eukaryota	p__Chlorophyta	c__Chlorophyceae	o__Chlamydomonadales	f__Chlamydomonadales_X	g__Carteria	s__Carteria_cerasiformis
OTU117	k__Eukaryota	p__Chlorophyta	c__Chlorophyceae	o__Chlamydomonadales	f__Chlamydomonadales_X	g__Carteria	s__Carteria_eugametos
OTU118	k__Eukaryota	p__Chlorophyta	c__Chlorophyceae	o__Chlamydomonadales	f__Chlamydomonadales_X	g__Carteria	s__Carteria_lunzensis
OTU119	k__Eukaryota	p__Chlorophyta	c__Chlorophyceae	o__Chlamydomonadales	f__Chlamydomonadales_X	g__Carteria	s__Carteria_sp
OTU120	k__Eukaryota	p__Chlorophyta	c__Chlorophyceae	o__Chlamydomonadales	f__Chlamydomonadales_X	g__Chlamydomonadales_XX	s__Chlamydomonadales_XX_sp
OTU121	k__Eukaryota	p__Chlorophyta	c__Chlorophyceae	o__Chlamydomonadales	f__Chlamydomonadales_X	g__Chlamydomonas	s__Chlamydomonas_debaryana
OTU122	k__Eukaryota	p__Chlorophyta	c__Chlorophyceae	o__Chlamydomonadales	f__Chlamydomonadales_X	g__Chlamydomonas	s__Chlamydomonas_globosa
OTU123	k__Eukaryota	p__Chlorophyta	c__Chlorophyceae	o__Chlamydomonadales	f__Chlamydomonadales_X	g__Chlamydomonas	s__Chlamydomonas_incerta
OTU124	k__Eukaryota	p__Chlorophyta	c__Chlorophyceae	o__Chlamydomonadales	f__Chlamydomonadales_X	g__Chlamydomonas	s__Chlamydomonas_inflexa
OTU125	k__Eukaryota	p__Chlorophyta	c__Chlorophyceae	o__Chlamydomonadales	f__Chlamydomonadales_X	g__Chlamydomonas	s__Chlamydomonas_noctigama
OTU126	k__Eukaryota	p__Chlorophyta	c__Chlorophyceae	o__Chlamydomonadales	f__Chlamydomonadales_X	g__Chlamydomonas	s__Chlamydomonas_perpusilla_var._perpusilla
OTU127	k__Eukaryota	p__Chlorophyta	c__Chlorophyceae	o__Chlamydomonadales	f__Chlamydomonadales_X	g__Chlamydomonas	s__Chlamydomonas_reinhardtii
OTU128	k__Eukaryota	p__Chlorophyta	c__Chlorophyceae	o__Chlamydomonadales	f__Chlamydomonadales_X	g__Chlamydomonas	s__Chlamydomonas_sp
OTU129	k__Eukaryota	p__Chlorophyta	c__Chlorophyceae	o__Chlamydomonadales	f__Chlamydomonadales_X	g__Chlorochytrium	s__Chlorochytrium_sp
OTU130	k__Eukaryota	p__Chlorophyta	c__Chlorophyceae	o__Chlamydomonadales	f__Chlamydomonadales_X	g__Chloromonas	s__Chloromonas_palatina
OTU131	k__Eukaryota	p__Chlorophyta	c__Chlorophyceae	o__Chlamydomonadales	f__Chlamydomonadales_X	g__Chloromonas	s__Chloromonas_reticulata
OTU132	k__Eukaryota	p__Chlorophyta	c__Chlorophyceae	o__Chlamydomonadales	f__Chlamydomonadales_X	g__Chloromonas	s__Chloromonas_rubrifilum
OTU133	k__Eukaryota	p__Chlorophyta	c__Chlorophyceae	o__Chlamydomonadales	f__Chlamydomonadales_X	g__Chloromonas	s__Chloromonas_sp
OTU134	k__Eukaryota	p__Chlorophyta	c__Chlorophyceae	o__Chlamydomonadales	f__Chlamydomonadales_X	g__Dunaliella	s__Dunaliella_salina
OTU135	k__Eukaryota	p__Chlorophyta	c__Chlorophyceae	o__Chlamydomonadales	f__Chlamydomonadales_X	g__Dunaliella	s__Dunaliella_sp
OTU136	k__Eukaryota	p__Chlorophyta	c__Chlorophyceae	o__Chlamydomonadales	f__Chlamydomonadales_X	g__Fasciculochloris	s__Fasciculochloris_boldii
OTU137	k__Eukaryota	p__Chlorophyta	c__Chlorophyceae	o__Chlamydomonadales	f__Chlamydomonadales_X	g__Golenkinia	s__Golenkinia_longispicula
OTU138	k__Eukaryota	p__Chlorophyta	c__Chlorophyceae	o__Chlamydomonadales	f__Chlamydomonadales_X	g__Gungnir	s__Gungnir_sp
OTU139	k__Eukaryota	p__Chlorophyta	c__Chlorophyceae	o__Chlamydomonadales	f__Chlamydomonadales_X	g__Haematococcus	s__Haematococcus_pluvialis
OTU140	k__Eukaryota	p__Chlorophyta	c__Chlorophyceae	o__Chlamydomonadales	f__Chlamydomonadales_X	g__Hamakko	s__Hamakko_caudatus
OTU141	k__Eukaryota	p__Chlorophyta	c__Chlorophyceae	o__Chlamydomonadales	f__Chlamydomonadales_X	g__Lobochlamys	s__Lobochlamys_culleus
OTU142	k__Eukaryota	p__Chlorophyta	c__Chlorophyceae	o__Chlamydomonadales	f__Chlamydomonadales_X	g__Lobochlamys	s__Lobochlamys_segnis
OTU143	k__Eukaryota	p__Chlorophyta	c__Chlorophyceae	o__Chlamydomonadales	f__Chlamydomonadales_X	g__Macrochloris	s__Macrochloris_radiosa
OTU144	k__Eukaryota	p__Chlorophyta	c__Chlorophyceae	o__Chlamydomonadales	f__Chlamydomonadales_X	g__Neochlorosarcina	s__Neochlorosarcina_negevensis
OTU145	k__Eukaryota	p__Chlorophyta	c__Chlorophyceae	o__Chlamydomonadales	f__Chlamydomonadales_X	g__Oogamochlamys	s__Oogamochlamys_ettlii
OTU146	k__Eukaryota	p__Chlorophyta	c__Chlorophyceae	o__Chlamydomonadales	f__Chlamydomonadales_X	g__Pandorina	s__Pandorina_morum
OTU147	k__Eukaryota	p__Chlorophyta	c__Chlorophyceae	o__Chlamydomonadales	f__Chlamydomonadales_X	g__Phacotus	s__Phacotus_lenticularis
OTU148	k__Eukaryota	p__Chlorophyta	c__Chlorophyceae	o__Chlamydomonadales	f__Chlamydomonadales_X	g__Spermatozopsis	s__Spermatozopsis_similis
OTU149	k__Eukaryota	p__Chlorophyta	c__Chlorophyceae	o__Chlamydomonadales	f__Chlamydomonadales_X	g__Spongiochloris	s__Spongiochloris_excentrica
OTU150	k__Eukaryota	p__Chlorophyta	c__Chlorophyceae	o__Chlamydomonadales	f__Chlamydomonadales_X	g__Tetracystis	s__Tetracystis_pampae
OTU151	k__Eukaryota	p__Chlorophyta	c__Chlorophyceae	o__Chlamydomonadales	f__Chlamydomonadales_X	g__Tetracystis	s__Tetracystis_pulchra
OTU152	k__Eukaryota	p__Chlorophyta	c__Chlorophyceae	o__Chlamydomonadales	f__Chlamydomonadales_X	g__Tetracystis	s__Tetracystis_vinatzeri
OTU153	k__Eukaryota	p__Chlorophyta	c__Chlorophyceae	o__Chlamydomonadales	f__Chlamydomonadales_X	g__Wislouchiella	s__Wislouchiella_planctonica
OTU154	k__Eukaryota	p__Chlorophyta	c__Chlorophyceae	o__Chlorophyceae_X	f__Chlorophyceae_XX	g__Chlorophyceae_XXX	s__Chlorophyceae_XXX_sp
OTU155	k__Eukaryota	p__Chlorophyta	c__Chlorophyceae	o__Chlorophyceae_X	f__Chlorophyceae_XX	g__Dictyochloris	s__Dictyochloris_fragrans
OTU156	k__Eukaryota	p__Chlorophyta	c__Chlorophyceae	o__Chlorophyceae_X	f__Chlorophyceae_XX	g__Dictyochloris	s__Dictyochloris_pulchra
OTU157	k__Eukaryota	p__Chlorophyta	c__Chlorophyceae	o__Chlorophyceae_X	f__Chlorophyceae_XX	g__Treubaria	s__Treubaria_schmidlei
OTU158	k__Eukaryota	p__Chlorophyta	c__Chlorophyceae	o__Oedogoniales	f__Oedogoniales_X	g__Oedogonium	s__Oedogonium_cylindrosporum
OTU159	k__Eukaryota	p__Chlorophyta	c__Chlorophyceae	o__Sphaeropleales	f__Scenedesmaceae	g__Scenedesmaceae_X	s__Scenedesmaceae_X_sp
OTU160	k__Eukaryota	p__Chlorophyta	c__Chlorophyceae	o__Sphaeropleales	f__Scenedesmaceae	g__Tetrastrum	s__Tetrastrum_staurogeniaeforme
OTU161	k__Eukaryota	p__Chlorophyta	c__Chlorophyceae	o__Sphaeropleales	f__Selenastraceae	g__Monoraphidium	s__Monoraphidium_contortum
OTU162	k__Eukaryota	p__Chlorophyta	c__Chlorophyceae	o__Sphaeropleales	f__Selenastraceae	g__Monoraphidium	s__Monoraphidium_minutum
OTU163	k__Eukaryota	p__Chlorophyta	c__Chlorophyceae	o__Sphaeropleales	f__Selenastraceae	g__Monoraphidium	s__Monoraphidium_pusillum
OTU164	k__Eukaryota	p__Chlorophyta	c__Chlorophyceae	o__Sphaeropleales	f__Selenastraceae	g__Monoraphidium	s__Monoraphidium_terrestre
OTU165	k__Eukaryota	p__Chlorophyta	c__Chlorophyceae	o__Sphaeropleales	f__Sphaeropleales_X	g__Ankistrodesmus	s__Ankistrodesmus_fusiformis
OTU166	k__Eukaryota	p__Chlorophyta	c__Chlorophyceae	o__Sphaeropleales	f__Sphaeropleales_X	g__Ankistrodesmus	s__Ankistrodesmus_nannoselene
OTU167	k__Eukaryota	p__Chlorophyta	c__Chlorophyceae	o__Sphaeropleales	f__Sphaeropleales_X	g__Ankistrodesmus	s__Ankistrodesmus_stipitatus
OTU168	k__Eukaryota	p__Chlorophyta	c__Chlorophyceae	o__Sphaeropleales	f__Sphaeropleales_X	g__Atractomorpha	s__Atractomorpha_porcata
OTU169	k__Eukaryota	p__Chlorophyta	c__Chlorophyceae	o__Sphaeropleales	f__Sphaeropleales_X	g__Bracteacoccus	s__Bracteacoccus_sp
OTU170	k__Eukaryota	p__Chlorophyta	c__Chlorophyceae	o__Sphaeropleales	f__Sphaeropleales_X	g__Characiopodium	s__Characiopodium_hindakii
OTU171	k__Eukaryota	p__Chlorophyta	c__Chlorophyceae	o__Sphaeropleales	f__Sphaeropleales_X	g__Characium	s__Characium_oviforme
OTU172	k__Eukaryota	p__Chlorophyta	c__Chlorophyceae	o__Sphaeropleales	f__Sphaeropleales_X	g__Characium	s__Characium_perforatum
OTU173	k__Eukaryota	p__Chlorophyta	c__Chlorophyceae	o__Sphaeropleales	f__Sphaeropleales_X	g__Characium	s__Characium_saccatum
OTU174	k__Eukaryota	p__Chlorophyta	c__Chlorophyceae	o__Sphaeropleales	f__Sphaeropleales_X	g__Chlorotetraedron	s__Chlorotetraedron_incus
OTU175	k__Eukaryota	p__Chlorophyta	c__Chlorophyceae	o__Sphaeropleales	f__Sphaeropleales_X	g__Coelastrella	s__Coelastrella_saipanensis
OTU176	k__Eukaryota	p__Chlorophyta	c__Chlorophyceae	o__Sphaeropleales	f__Sphaeropleales_X	g__Coelastrum	s__Coelastrum_astroideum
OTU177	k__Eukaryota	p__Chlorophyta	c__Chlorophyceae	o__Sphaeropleales	f__Sphaeropleales_X	g__Coelastrum	s__Coelastrum_microporum
OTU178	k__Eukaryota	p__Chlorophyta	c__Chlorophyceae	o__Sphaeropleales	f__Sphaeropleales_X	g__Coelastrum	s__Coelastrum_proboscideum
OTU179	k__Eukaryota	p__Chlorophyta	c__Chlorophyceae	o__Sphaeropleales	f__Sphaeropleales_X	g__Coelastrum	s__Coelastrum_pseudomicroporum
OTU180	k__Eukaryota	p__Chlorophyta	c__Chlorophyceae	o__Sphaeropleales	f__Sphaeropleales_X	g__Coenochloris	s__Coenochloris_sp
OTU181	k__Eukaryota	p__Chlorophyta	c__Chlorophyceae	o__Sphaeropleales	f__Sphaeropleales_X	g__Desmodesmus	s__Desmodesmus_communis
OTU182	k__Eukaryota	p__Chlorophyta	c__Chlorophyceae	o__Sphaeropleales	f__Sphaeropleales_X	g__Desmodesmus	s__Desmodesmus_costato-granulatus
OTU183	k__Eukaryota	p__Chlorophyta	c__Chlorophyceae	o__Sphaeropleales	f__Sphaeropleales_X	g__Desmodesmus	s__Desmodesmus_intermedius
OTU184	k__Eukaryota	p__Chlorophyta	c__Chlorophyceae	o__Sphaeropleales	f__Sphaeropleales_X	g__Desmodesmus	s__Desmodesmus_sp
OTU185	k__Eukaryota	p__Chlorophyta	c__Chlorophyceae	o__Sphaeropleales	f__Sphaeropleales_X	g__Hariotina	s__Hariotina_reticulata
OTU186	k__Eukaryota	p__Chlorophyta	c__Chlorophyceae	o__Sphaeropleales	f__Sphaeropleales_X	g__Hylodesmus	s__Hylodesmus_singaporensis
OTU187	k__Eukaryota	p__Chlorophyta	c__Chlorophyceae	o__Sphaeropleales	f__Sphaeropleales_X	g__Kermatia	s__Kermatia_sp
OTU188	k__Eukaryota	p__Chlorophyta	c__Chlorophyceae	o__Sphaeropleales	f__Sphaeropleales_X	g__Mychonastes	s__Mychonastes_homosphaera
OTU189	k__Eukaryota	p__Chlorophyta	c__Chlorophyceae	o__Sphaeropleales	f__Sphaeropleales_X	g__Mychonastes	s__Mychonastes_pushpae
OTU190	k__Eukaryota	p__Chlorophyta	c__Chlorophyceae	o__Sphaeropleales	f__Sphaeropleales_X	g__Mychonastes	s__Mychonastes_sp
OTU191	k__Eukaryota	p__Chlorophyta	c__Chlorophyceae	o__Sphaeropleales	f__Sphaeropleales_X	g__Parapediastrum	s__Parapediastrum_biradiatum
OTU192	k__Eukaryota	p__Chlorophyta	c__Chlorophyceae	o__Sphaeropleales	f__Sphaeropleales_X	g__Pseudomuriella	s__Pseudomuriella_aurantiaca
OTU193	k__Eukaryota	p__Chlorophyta	c__Chlorophyceae	o__Sphaeropleales	f__Sphaeropleales_X	g__Pseudomuriella	s__Pseudomuriella_engadinensis
OTU194	k__Eukaryota	p__Chlorophyta	c__Chlorophyceae	o__Sphaeropleales	f__Sphaeropleales_X	g__Pseudomuriella	s__Pseudomuriella_sp
OTU195	k__Eukaryota	p__Chlorophyta	c__Chlorophyceae	o__Sphaeropleales	f__Sphaeropleales_X	g__Pseudopediastrum	s__Pseudopediastrum_boryanum
OTU196	k__Eukaryota	p__Chlorophyta	c__Chlorophyceae	o__Sphaeropleales	f__Sphaeropleales_X	g__Pseudoschroederia	s__Pseudoschroederia_antillarum
OTU197	k__Eukaryota	p__Chlorophyta	c__Chlorophyceae	o__Sphaeropleales	f__Sphaeropleales_X	g__Raphidocelis	s__Raphidocelis_subcapitata
OTU198	k__Eukaryota	p__Chlorophyta	c__Chlorophyceae	o__Sphaeropleales	f__Sphaeropleales_X	g__Rhombocystis	s__Rhombocystis_complanata
OTU199	k__Eukaryota	p__Chlorophyta	c__Chlorophyceae	o__Sphaeropleales	f__Sphaeropleales_X	g__Scenedesmus	s__Scenedesmus_abundans
OTU200	k__Eukaryota	p__Chlorophyta	c__Chlorophyceae	o__Sphaeropleales	f__Sphaeropleales_X	g__Scenedesmus	s__Scenedesmus_pupukensis
OTU201	k__Eukaryota	p__Chlorophyta	c__Chlorophyceae	o__Sphaeropleales	f__Sphaeropleales_X	g__Scenedesmus	s__Scenedesmus_raciborskii
OTU202	k__Eukaryota	p__Chlorophyta	c__Chlorophyceae	o__Sphaeropleales	f__Sphaeropleales_X	g__Scenedesmus	s__Scenedesmus_sp
OTU203	k__Eukaryota	p__Chlorophyta	c__Chlorophyceae	o__Sphaeropleales	f__Sphaeropleales_X	g__Sphaeropleales_XX	s__Sphaeropleales_XX_sp
OTU204	k__Eukaryota	p__Chlorophyta	c__Chlorophyceae	o__Sphaeropleales	f__Sphaeropleales_X	g__Tetraedron	s__Tetraedron_caudatum
OTU205	k__Eukaryota	p__Chlorophyta	c__Chlorophyceae	o__Sphaeropleales	f__Sphaeropleales_X	g__Westella	s__Westella_botryoides
OTU206	k__Eukaryota	p__Chlorophyta	c__Chlorophyta_X	o__Chlorophyta_XX	f__Chlorophyta_XXX	g__Chlorophyta_XXXX	s__Chlorophyta_XXXX_sp
OTU207	k__Eukaryota	p__Chlorophyta	c__Chloropicophyceae	o__Chloropicales	f__Chloropicaceae	g__Chloroparvula	s__Chloroparvula_pacifica
OTU208	k__Eukaryota	p__Chlorophyta	c__Mamiellophyceae	o__Dolichomastigales	f__Crustomastigaceae	g__Crustomastigaceae-AB	s__Crustomastigaceae-AB_sp
OTU209	k__Eukaryota	p__Chlorophyta	c__Mamiellophyceae	o__Mamiellales	f__Bathycoccaceae	g__Ostreococcus	s__Ostreococcus_lucimarinus
OTU210	k__Eukaryota	p__Chlorophyta	c__Mamiellophyceae	o__Monomastigales	f__Monomastigaceae	g__Monomastigaceae_X	s__Monomastigaceae_X_sp
OTU211	k__Eukaryota	p__Chlorophyta	c__Mamiellophyceae	o__Monomastigales	f__Monomastigaceae	g__Monomastigaceae-A	s__Monomastigaceae-A_sp
OTU212	k__Eukaryota	p__Chlorophyta	c__Mamiellophyceae	o__Monomastigales	f__Monomastigaceae	g__Monomastix	s__Monomastix_minuta
OTU213	k__Eukaryota	p__Chlorophyta	c__Mamiellophyceae	o__Monomastigales	f__Monomastigaceae	g__Monomastix	s__Monomastix_opisthostigma
OTU214	k__Eukaryota	p__Chlorophyta	c__Nephroselmidophyceae	o__Nephroselmidales	f__Nephroselmidales_X	g__Nephroselmis	s__Nephroselmis_olivacea
OTU215	k__Eukaryota	p__Chlorophyta	c__Pedinophyceae	o__Pedinomonadales	f__Pedinomonadaceae	g__Pedinomonas	s__Pedinomonas_minor
OTU216	k__Eukaryota	p__Chlorophyta	c__Pedinophyceae	o__Pedinomonadales	f__Pedinomonadaceae	g__Pedinomonas	s__Pedinomonas_sp
OTU217	k__Eukaryota	p__Chlorophyta	c__Trebouxiophyceae	o__Chlorellales	f__Chlorellales_X	g__Actinastrum	s__Actinastrum_hantzschii
OTU218	k__Eukaryota	p__Chlorophyta	c__Trebouxiophyceae	o__Chlorellales	f__Chlorellales_X	g__Auxenochlorella	s__Auxenochlorella_protothecoides
OTU219	k__Eukaryota	p__Chlorophyta	c__Trebouxiophyceae	o__Chlorellales	f__Chlorellales_X	g__Catena	s__Catena_viridis
OTU220	k__Eukaryota	p__Chlorophyta	c__Trebouxiophyceae	o__Chlorellales	f__Chlorellales_X	g__Chlorella	s__Chlorella_pyrenoidosa
OTU221	k__Eukaryota	p__Chlorophyta	c__Trebouxiophyceae	o__Chlorellales	f__Chlorellales_X	g__Chlorella	s__Chlorella_sp
OTU222	k__Eukaryota	p__Chlorophyta	c__Trebouxiophyceae	o__Chlorellales	f__Chlorellales_X	g__Chlorella	s__Chlorella_variabilis
OTU223	k__Eukaryota	p__Chlorophyta	c__Trebouxiophyceae	o__Chlorellales	f__Chlorellales_X	g__Chlorella	s__Chlorella_vulgaris
OTU224	k__Eukaryota	p__Chlorophyta	c__Trebouxiophyceae	o__Chlorellales	f__Chlorellales_X	g__Chlorellales_XX	s__Chlorellales_XX_sp
OTU225	k__Eukaryota	p__Chlorophyta	c__Trebouxiophyceae	o__Chlorellales	f__Chlorellales_X	g__Dictyosphaerium	s__Dictyosphaerium_lacustre
OTU226	k__Eukaryota	p__Chlorophyta	c__Trebouxiophyceae	o__Chlorellales	f__Chlorellales_X	g__Dictyosphaerium	s__Dictyosphaerium_libertatis
OTU227	k__Eukaryota	p__Chlorophyta	c__Trebouxiophyceae	o__Chlorellales	f__Chlorellales_X	g__Dictyosphaerium	s__Dictyosphaerium_sp
OTU228	k__Eukaryota	p__Chlorophyta	c__Trebouxiophyceae	o__Chlorellales	f__Chlorellales_X	g__Echinocoleum	s__Echinocoleum_elegans
OTU229	k__Eukaryota	p__Chlorophyta	c__Trebouxiophyceae	o__Chlorellales	f__Chlorellales_X	g__Franceia	s__Franceia_amphitricha
OTU230	k__Eukaryota	p__Chlorophyta	c__Trebouxiophyceae	o__Chlorellales	f__Chlorellales_X	g__Lobosphaera	s__Lobosphaera_tirolensis
OTU231	k__Eukaryota	p__Chlorophyta	c__Trebouxiophyceae	o__Chlorellales	f__Chlorellales_X	g__Meyerella	s__Meyerella_sp
OTU232	k__Eukaryota	p__Chlorophyta	c__Trebouxiophyceae	o__Chlorellales	f__Chlorellales_X	g__Micractinium	s__Micractinium_sp
OTU233	k__Eukaryota	p__Chlorophyta	c__Trebouxiophyceae	o__Chlorellales	f__Chlorellales_X	g__Mucidosphaerium	s__Mucidosphaerium_palustre
OTU234	k__Eukaryota	p__Chlorophyta	c__Trebouxiophyceae	o__Chlorellales	f__Chlorellales_X	g__Mucidosphaerium	s__Mucidosphaerium_pulchellum
OTU235	k__Eukaryota	p__Chlorophyta	c__Trebouxiophyceae	o__Chlorellales	f__Chlorellales_X	g__Nannochloris	s__Nannochloris_sp
OTU236	k__Eukaryota	p__Chlorophyta	c__Trebouxiophyceae	o__Chlorellales	f__Chlorellales_X	g__Oocystaceae	s__Oocystaceae_sp
OTU237	k__Eukaryota	p__Chlorophyta	c__Trebouxiophyceae	o__Chlorellales	f__Chlorellales_X	g__Oocystella	s__Oocystella_oogama
OTU238	k__Eukaryota	p__Chlorophyta	c__Trebouxiophyceae	o__Chlorellales	f__Chlorellales_X	g__Oocystis	s__Oocystis_lacustris
OTU239	k__Eukaryota	p__Chlorophyta	c__Trebouxiophyceae	o__Chlorellales	f__Chlorellales_X	g__Oocystis	s__Oocystis_nephrocytioides
OTU240	k__Eukaryota	p__Chlorophyta	c__Trebouxiophyceae	o__Chlorellales	f__Chlorellales_X	g__Oocystis	s__Oocystis_sp
OTU241	k__Eukaryota	p__Chlorophyta	c__Trebouxiophyceae	o__Chlorellales	f__Chlorellales_X	g__Parachlorella	s__Parachlorella_sp
OTU242	k__Eukaryota	p__Chlorophyta	c__Trebouxiophyceae	o__Chlorellales	f__Chlorellales_X	g__Parietochloris	s__Parietochloris_incisa
OTU243	k__Eukaryota	p__Chlorophyta	c__Trebouxiophyceae	o__Chlorellales	f__Chlorellales_X	g__Prototheca	s__Prototheca_blaschkeae
OTU244	k__Eukaryota	p__Chlorophyta	c__Trebouxiophyceae	o__Prasiolales	f__Prasiolales_X	g__Elliptochloris	s__Elliptochloris_subsphaerica
OTU245	k__Eukaryota	p__Chlorophyta	c__Trebouxiophyceae	o__Prasiolales	f__Prasiolales_X	g__Koliella	s__Koliella_sempervirens
OTU246	k__Eukaryota	p__Chlorophyta	c__Trebouxiophyceae	o__Prasiolales	f__Prasiolales_X	g__Prasiolales_XX	s__Prasiolales_XX_sp
OTU247	k__Eukaryota	p__Chlorophyta	c__Trebouxiophyceae	o__Prasiolales	f__Prasiolales_X	g__Pseudochlorella	s__Pseudochlorella_pringsheimii
OTU248	k__Eukaryota	p__Chlorophyta	c__Trebouxiophyceae	o__Trebouxiophyceae_X	f__Trebouxiophyceae_XX	g__Botryococcus	s__Botryococcus_braunii
OTU249	k__Eukaryota	p__Chlorophyta	c__Trebouxiophyceae	o__Trebouxiophyceae_X	f__Trebouxiophyceae_XX	g__Botryococcus	s__Botryococcus_sp
OTU250	k__Eukaryota	p__Chlorophyta	c__Trebouxiophyceae	o__Trebouxiophyceae_X	f__Trebouxiophyceae_XX	g__Choricystis	s__Choricystis_minor
OTU251	k__Eukaryota	p__Chlorophyta	c__Trebouxiophyceae	o__Trebouxiophyceae_X	f__Trebouxiophyceae_XX	g__Choricystis	s__Choricystis_sp
OTU252	k__Eukaryota	p__Chlorophyta	c__Trebouxiophyceae	o__Trebouxiophyceae_X	f__Trebouxiophyceae_XX	g__Trebouxiophyceae_XXX	s__Trebouxiophyceae_XXX_sp
OTU253	k__Eukaryota	p__Chlorophyta	c__Trebouxiophyceae	o__Watanabea-Clade	f__Watanabea-Clade_X	g__Chloroidium	s__Chloroidium_ellipsoideum
OTU254	k__Eukaryota	p__Chlorophyta	c__Ulvophyceae	o__Cladophorales	f__Cladophorales_X	g__Cladophora	s__Cladophora_vagabunda
OTU255	k__Eukaryota	p__Chlorophyta	c__Ulvophyceae	o__Ulvales-relatives	f__Ulvales-relatives_X	g__Ulvales-relatives_XX	s__Ulvales-relatives_XX_sp
OTU256	k__Eukaryota	p__Choanoflagellida	c__Choanoflagellatea	o__Acanthoecida	f__Acanthoecida_X	g__Acanthoecida_XX	s__Acanthoecida_XX_sp
OTU257	k__Eukaryota	p__Choanoflagellida	c__Choanoflagellatea	o__Acanthoecida	f__Acanthoecidae_Group_G	g__Acanthoecidae_Group_G_X	s__Acanthoecidae_Group_G_X_sp
OTU258	k__Eukaryota	p__Choanoflagellida	c__Choanoflagellatea	o__Acanthoecida	f__Stephanoecidae_Group_H	g__Stephanoecidae_Group_H_X	s__Stephanoecidae_Group_H_X_sp
OTU259	k__Eukaryota	p__Choanoflagellida	c__Choanoflagellatea	o__Acanthoecida	f__Stephanoecidae_Group_I	g__Stephanoecidae_Group_I_X	s__Stephanoecidae_Group_I_X_sp
OTU260	k__Eukaryota	p__Choanoflagellida	c__Choanoflagellatea	o__Choanoflagellatea_X	f__Choanoflagellatea_X_Group_L	g__Choanoflagellatea_X_Group_L_X	s__Choanoflagellatea_X_Group_L_X_sp
OTU261	k__Eukaryota	p__Choanoflagellida	c__Choanoflagellatea	o__Choanoflagellatea_X	f__Choanoflagellatea_X_Group_P	g__Choanoflagellatea_X_Group_P_X	s__Choanoflagellatea_X_Group_P_X_sp
OTU262	k__Eukaryota	p__Choanoflagellida	c__Choanoflagellatea	o__Craspedida	f__Monosigidae_Group_A	g__Codosiga	s__Codosiga_botrytis
OTU263	k__Eukaryota	p__Choanoflagellida	c__Choanoflagellatea	o__Craspedida	f__Monosigidae_Group_A	g__Codosiga	s__Codosiga_sp
OTU264	k__Eukaryota	p__Choanoflagellida	c__Choanoflagellatea	o__Craspedida	f__Monosigidae_Group_A	g__Monosiga	s__Monosiga_ovata
OTU265	k__Eukaryota	p__Choanoflagellida	c__Choanoflagellatea	o__Craspedida	f__Monosigidae_Group_M	g__Salpingoeca_M	s__Salpingoeca_urceolata
OTU266	k__Eukaryota	p__Choanoflagellida	c__Choanoflagellatea	o__Craspedida	f__Monosigidae_Group_N	g__Salpingoeca_N	s__Salpingoeca_pyxidium
OTU267	k__Eukaryota	p__Choanoflagellida	c__Choanoflagellatea	o__Craspedida	f__Monosigidae_Group_O	g__Monosigidae_Group_O_X	s__Monosigidae_Group_O_X_sp
OTU268	k__Eukaryota	p__Choanoflagellida	c__Choanoflagellatea	o__Craspedida	f__Salpingoecidae_Group_C1	g__Salpingoeca_C1	s__Salpingoeca_amphoridium
OTU269	k__Eukaryota	p__Choanoflagellida	c__Choanoflagellatea	o__Craspedida	f__Salpingoecidae_Group_C1	g__Salpingoeca_C1	s__Salpingoeca_fusiformis
OTU270	k__Eukaryota	p__Choanoflagellida	c__Choanoflagellatea	o__Craspedida	f__Salpingoecidae_Group_C1	g__Salpingoeca_C1	s__Salpingoeca_ventriosa
OTU271	k__Eukaryota	p__Choanoflagellida	c__Choanoflagellatea	o__Craspedida	f__Salpingoecidae_Group_C1	g__Salpingoecidae_Group_C1_X	s__Salpingoecidae_Group_C1_X_sp
OTU272	k__Eukaryota	p__Choanoflagellida	c__Choanoflagellatea	o__Craspedida	f__Salpingoecidae_Group_C2	g__Salpingoecidae_Group_C2_X	s__Salpingoecidae_Group_C2_X_sp
OTU273	k__Eukaryota	p__Choanoflagellida	c__Choanoflagellatea	o__Craspedida	f__Salpingoecidae_Group_C3	g__Salpingoecidae_Group_C3_X	s__Salpingoecidae_Group_C3_X_sp
OTU274	k__Eukaryota	p__Choanoflagellida	c__Choanoflagellida_X	o__Choanoflagellida_XX	f__Choanoflagellida_XX_Clade-3	g__Choanoflagellida_XX_Clade-3_X	s__Choanoflagellida_XX_Clade-3_X_sp
OTU275	k__Eukaryota	p__Choanoflagellida	c__Choanoflagellida_X	o__Choanoflagellida_XX	f__Choanoflagellida_XXX	g__Choanoflagellida_XXXX	s__Choanoflagellida_XXXX_sp
OTU276	k__Eukaryota	p__Choanoflagellida	c__Choanoflagellida_X	o__Choanoflagellida_XX	f__Clade-2	g__Sphaeroeca	s__Sphaeroeca_leprechaunica
OTU277	k__Eukaryota	p__Choanoflagellida	c__Choanoflagellida_X	o__Choanoflagellida_XX	f__Clade-2	g__Sphaeroeca	s__Sphaeroeca_volvox
OTU278	k__Eukaryota	p__Ciliophora	c__Ciliophora_X	o__Ciliophora_XX	f__Ciliophora_XXX	g__Mesodinium	s__Mesodinium_coatsi
OTU279	k__Eukaryota	p__Ciliophora	c__Ciliophora_X	o__Ciliophora_XX	f__Ciliophora_XXX	g__Mesodinium	s__Mesodinium_sp
OTU280	k__Eukaryota	p__Ciliophora	c__Colpodea	o__Colpodea_X	f__Bursariomorphida	g__Bryometopus	s__Bryometopus_atypicus
OTU281	k__Eukaryota	p__Ciliophora	c__Colpodea	o__Colpodea_X	f__Colpodida	g__Colpoda	s__Colpoda_inflata
OTU282	k__Eukaryota	p__Ciliophora	c__Colpodea	o__Colpodea_X	f__Colpodida	g__Colpodida_X	s__Colpodida_X_sp
OTU283	k__Eukaryota	p__Ciliophora	c__Colpodea	o__Colpodea_X	f__Cyrtolophosidida	g__Apocyrtolophosis	s__Apocyrtolophosis_sp
OTU284	k__Eukaryota	p__Ciliophora	c__Colpodea	o__Colpodea_X	f__Cyrtolophosidida	g__Cyrtolophosis	s__Cyrtolophosis_mucicola
OTU285	k__Eukaryota	p__Ciliophora	c__Colpodea	o__Colpodea_X	f__Cyrtolophosidida	g__Cyrtolophosis	s__Cyrtolophosis_sp
OTU286	k__Eukaryota	p__Ciliophora	c__Colpodea	o__Colpodea_X	f__Platyophryida	g__Etoschophrya	s__Etoschophrya_inornata
OTU287	k__Eukaryota	p__Ciliophora	c__CONTH_8	o__CONTH_8_X	f__CONTH_8_XX	g__CONTH_8_XXX	s__CONTH_8_XXX_sp
OTU288	k__Eukaryota	p__Ciliophora	c__CONThreeP	o__CONThreeP_X	f__CONThreeP_XX	g__Askenasia	s__Askenasia_sp
OTU289	k__Eukaryota	p__Ciliophora	c__CONThreeP	o__CONThreeP_X	f__Urotrichidae	g__Urotricha	s__Urotricha_sp
OTU290	k__Eukaryota	p__Ciliophora	c__Heterotrichea	o__Heterotrichea_X	f__Condylostomatidae	g__Linostomella	s__Linostomella_sp
OTU291	k__Eukaryota	p__Ciliophora	c__Heterotrichea	o__Heterotrichea_X	f__Spirostomidae	g__Spirostomum	s__Spirostomum_ambiguum
OTU292	k__Eukaryota	p__Ciliophora	c__Heterotrichea	o__Heterotrichea_X	f__Stentoridae	g__Stentor	s__Stentor_roeselii
OTU293	k__Eukaryota	p__Ciliophora	c__Heterotrichea	o__Heterotrichea_X	f__Stentoridae	g__Stentor	s__Stentor_sp
OTU294	k__Eukaryota	p__Ciliophora	c__Karyorelictea	o__Karyorelictea_X	f__Loxodidae	g__Loxodes	s__Loxodes_sp
OTU295	k__Eukaryota	p__Ciliophora	c__Litostomatea	o__Haptoria_1	f__Helicoprorodontidae	g__Helicoprorodontidae_X	s__Helicoprorodontidae_X_sp
OTU296	k__Eukaryota	p__Ciliophora	c__Litostomatea	o__Haptoria_4	f__Didiniidae	g__Didiniidae_X	s__Didiniidae_X_sp
OTU297	k__Eukaryota	p__Ciliophora	c__Litostomatea	o__Haptoria_5	f__Pleurostomatida	g__Amphileptus	s__Amphileptus_aeschtae
OTU298	k__Eukaryota	p__Ciliophora	c__Litostomatea	o__Haptoria_5	f__Pleurostomatida	g__Hemiophrys	s__Hemiophrys_macrostoma
OTU299	k__Eukaryota	p__Ciliophora	c__Litostomatea	o__Haptoria_5	f__Pleurostomatida	g__Hemiophrys	s__Hemiophrys_procera
OTU300	k__Eukaryota	p__Ciliophora	c__Litostomatea	o__Haptoria_5	f__Pleurostomatida	g__Litonotus	s__Litonotus_pictus
OTU301	k__Eukaryota	p__Ciliophora	c__Litostomatea	o__Haptoria_5	f__Pleurostomatida	g__Loxophyllum	s__Loxophyllum_shini
OTU302	k__Eukaryota	p__Ciliophora	c__Litostomatea	o__Haptoria_5	f__Pleurostomatida	g__Pleurostomatida_X	s__Pleurostomatida_X_sp
OTU303	k__Eukaryota	p__Ciliophora	c__Litostomatea	o__Haptoria_6	f__Lacrymariidae	g__Lacrymaria	s__Lacrymaria_sp
OTU304	k__Eukaryota	p__Ciliophora	c__Litostomatea	o__Haptoria_6	f__Lacrymariidae	g__Lacrymariidae_X	s__Lacrymariidae_X_sp
OTU305	k__Eukaryota	p__Ciliophora	c__Litostomatea	o__Litostomatea_X	f__Litostomatea_XX	g__Arcuospathidium_1	s__Arcuospathidium_cultriforme
OTU306	k__Eukaryota	p__Ciliophora	c__Litostomatea	o__Litostomatea_X	f__Litostomatea_XX	g__Cultellothrix	s__Cultellothrix_lionotiformis
OTU307	k__Eukaryota	p__Ciliophora	c__Litostomatea	o__Litostomatea_X	f__Litostomatea_XX	g__Enchelys	s__Enchelys_gasterosteus
OTU308	k__Eukaryota	p__Ciliophora	c__Litostomatea	o__Litostomatea_X	f__Litostomatea_XX	g__Litostomatea_XXX	s__Litostomatea_XXX_sp
OTU309	k__Eukaryota	p__Ciliophora	c__Litostomatea	o__Litostomatea_X	f__Litostomatea_XX	g__Spathidium_1	s__Spathidium_foissneri
OTU310	k__Eukaryota	p__Ciliophora	c__Litostomatea	o__Litostomatea_X	f__Litostomatea_XX	g__Spathidium_1	s__Spathidium_stammeri
OTU311	k__Eukaryota	p__Ciliophora	c__Litostomatea	o__Rhynchostomatia	f__Dileptidae	g__Apodileptus	s__Apodileptus_visscheri
OTU312	k__Eukaryota	p__Ciliophora	c__Litostomatea	o__Rhynchostomatia	f__Dileptidae	g__Dileptidae_X	s__Dileptidae_X_sp
OTU313	k__Eukaryota	p__Ciliophora	c__Litostomatea	o__Rhynchostomatia	f__Dileptidae	g__Dileptus	s__Dileptus_costaricanus
OTU314	k__Eukaryota	p__Ciliophora	c__Litostomatea	o__Rhynchostomatia	f__Dileptidae	g__Dileptus	s__Dileptus_mucronatus
OTU315	k__Eukaryota	p__Ciliophora	c__Litostomatea	o__Rhynchostomatia	f__Tracheliidae	g__Trachelius	s__Trachelius_ovum
OTU316	k__Eukaryota	p__Ciliophora	c__Nassophorea	o__Nassophorea_X	f__Nassulida	g__Obertrumia	s__Obertrumia_georgiana
OTU317	k__Eukaryota	p__Ciliophora	c__Nassophorea	o__Nassophorea_X	f__Pseudomicrothoracidae	g__Pseudomicrothorax	s__Pseudomicrothorax_dubius
OTU318	k__Eukaryota	p__Ciliophora	c__Oligohymenophorea	o__Hymenostomatia	f__Ophryoglenida	g__Ophryoglena	s__Ophryoglena_catenula
OTU319	k__Eukaryota	p__Ciliophora	c__Oligohymenophorea	o__Hymenostomatia	f__Tetrahymenida	g__Tetrahymena	s__Tetrahymena_malaccensis
OTU320	k__Eukaryota	p__Ciliophora	c__Oligohymenophorea	o__Hymenostomatia	f__Tetrahymenida	g__Tetrahymena	s__Tetrahymena_thermophila
OTU321	k__Eukaryota	p__Ciliophora	c__Oligohymenophorea	o__Hymenostomatia	f__Tetrahymenida	g__Tetrahymenida_X	s__Tetrahymenida_X_sp
OTU322	k__Eukaryota	p__Ciliophora	c__Oligohymenophorea	o__OLIGO4	f__OLIGO4_X	g__OLIGO4_XX	s__OLIGO4_XX_sp
OTU323	k__Eukaryota	p__Ciliophora	c__Oligohymenophorea	o__Oligohymenophorea_X	f__Conchophthiridae	g__Conchophthirus	s__Conchophthirus_cucumis
OTU324	k__Eukaryota	p__Ciliophora	c__Oligohymenophorea	o__Oligohymenophorea_X	f__Oligohymenophorea_XX	g__Dexiotricha	s__Dexiotricha_cf._granulosa
OTU325	k__Eukaryota	p__Ciliophora	c__Oligohymenophorea	o__Oligohymenophorea_X	f__Oligohymenophorea_XX	g__Oligohymenophorea_XXX	s__Oligohymenophorea_XXX_sp
OTU326	k__Eukaryota	p__Ciliophora	c__Oligohymenophorea	o__Peniculia	f__Frontoniidae_2	g__Frontoniidae_2_X	s__Frontoniidae_2_X_sp
OTU327	k__Eukaryota	p__Ciliophora	c__Oligohymenophorea	o__Peniculia	f__Parameciidae	g__Paramecium	s__Paramecium_bursaria
OTU328	k__Eukaryota	p__Ciliophora	c__Oligohymenophorea	o__Peniculia	f__Parameciidae	g__Paramecium	s__Paramecium_caudatum
OTU329	k__Eukaryota	p__Ciliophora	c__Oligohymenophorea	o__Peniculia	f__Parameciidae	g__Paramecium	s__Paramecium_putrinum
OTU330	k__Eukaryota	p__Ciliophora	c__Oligohymenophorea	o__Peniculia	f__Peniculida	g__Peniculida_X	s__Peniculida_X_sp
OTU331	k__Eukaryota	p__Ciliophora	c__Oligohymenophorea	o__Peniculia	f__Peniculida	g__Stokesia	s__Stokesia_vernalis
OTU332	k__Eukaryota	p__Ciliophora	c__Oligohymenophorea	o__Peritrichia_2	f__Operculariidae	g__Operculariidae_X	s__Operculariidae_X_sp
OTU333	k__Eukaryota	p__Ciliophora	c__Oligohymenophorea	o__Peritrichia_2	f__Sessilida	g__Campanella	s__Campanella_umbellaria
OTU334	k__Eukaryota	p__Ciliophora	c__Oligohymenophorea	o__Peritrichia_2	f__Sessilida	g__Epistylis	s__Epistylis_riograndensis
OTU335	k__Eukaryota	p__Ciliophora	c__Oligohymenophorea	o__Peritrichia_2	f__Sessilida	g__Sessilida_X	s__Sessilida_X_sp
OTU336	k__Eukaryota	p__Ciliophora	c__Oligohymenophorea	o__Peritrichia_2	f__Sessilida	g__Vorticella	s__Vorticella_campanula
OTU337	k__Eukaryota	p__Ciliophora	c__Oligohymenophorea	o__Peritrichia_2	f__Sessilida	g__Vorticella	s__Vorticella_convallaria
OTU338	k__Eukaryota	p__Ciliophora	c__Oligohymenophorea	o__Peritrichia_2	f__Sessilida	g__Vorticella	s__Vorticella_microstoma
OTU339	k__Eukaryota	p__Ciliophora	c__Oligohymenophorea	o__Peritrichia_2	f__Sessilida	g__Zoothamnium_1	s__Zoothamnium_arcuatum
OTU340	k__Eukaryota	p__Ciliophora	c__Oligohymenophorea	o__Scuticociliatia_1	f__Philasterida	g__Philasterida_X	s__Philasterida_X_sp
OTU341	k__Eukaryota	p__Ciliophora	c__Oligohymenophorea	o__Scuticociliatia_1	f__Pseudocohnilembidae	g__Pseudocohnilembus	s__Pseudocohnilembus_persalinus
OTU342	k__Eukaryota	p__Ciliophora	c__Oligohymenophorea	o__Scuticociliatia_2	f__Ctedoctematidae	g__Hippocomos	s__Hippocomos_salinus
OTU343	k__Eukaryota	p__Ciliophora	c__Oligohymenophorea	o__Scuticociliatia_2	f__Pleuronematida	g__Falcicyclidium	s__Falcicyclidium_atractodes
OTU344	k__Eukaryota	p__Ciliophora	c__Oligohymenophorea	o__Scuticociliatia_2	f__Pleuronematida	g__Peniculistoma	s__Peniculistoma_mytili
OTU345	k__Eukaryota	p__Ciliophora	c__Oligohymenophorea	o__Scuticociliatia_2	f__Scuticociliatia_2_X	g__Boveria	s__Boveria_subcylindrica
OTU346	k__Eukaryota	p__Ciliophora	c__Oligohymenophorea	o__Scuticociliatia_2	f__Scuticociliatia_2_X	g__Cyclidium_3	s__Cyclidium_glaucoma
OTU347	k__Eukaryota	p__Ciliophora	c__Oligohymenophorea	o__Scuticociliatia_2	f__Scuticociliatia_2_X	g__Cyclidium_3	s__Cyclidium_varibonneti
OTU348	k__Eukaryota	p__Ciliophora	c__Oligohymenophorea	o__Scuticociliatia_2	f__Scuticociliatia_2_X	g__Protocyclidium	s__Protocyclidium_citrullus
OTU349	k__Eukaryota	p__Ciliophora	c__Oligohymenophorea	o__Scuticociliatia_2	f__Scuticociliatia_2_X	g__Scuticociliatia_2_XX	s__Scuticociliatia_2_XX_sp
OTU350	k__Eukaryota	p__Ciliophora	c__Phyllopharyngea	o__Cyrtophoria_4	f__Chilodonellidae	g__Chilodonella	s__Chilodonella_sp
OTU351	k__Eukaryota	p__Ciliophora	c__Phyllopharyngea	o__Cyrtophoria_4	f__Chilodonellidae	g__Chilodonellidae_X	s__Chilodonellidae_X_sp
OTU352	k__Eukaryota	p__Ciliophora	c__Phyllopharyngea	o__Cyrtophoria_4	f__Chilodonellidae	g__Pseudochilodonopsis	s__Pseudochilodonopsis_fluviatilis
OTU353	k__Eukaryota	p__Ciliophora	c__Phyllopharyngea	o__Cyrtophoria_4	f__Chilodonellidae	g__Pseudochilodonopsis	s__Pseudochilodonopsis_sp
OTU354	k__Eukaryota	p__Ciliophora	c__Phyllopharyngea	o__Cyrtophoria_4	f__Chilodonellidae	g__Trithigmostoma	s__Trithigmostoma_steini
OTU355	k__Eukaryota	p__Ciliophora	c__Phyllopharyngea	o__Cyrtophoria_8	f__Dysteriidae	g__Trochilia	s__Trochilia_petrani
OTU356	k__Eukaryota	p__Ciliophora	c__Phyllopharyngea	o__Suctoria	f__Ephelotidae	g__Ephelota	s__Ephelota_sp
OTU357	k__Eukaryota	p__Ciliophora	c__Phyllopharyngea	o__Suctoria	f__Ephelotidae	g__Ephelota	s__Ephelota_truncata
OTU358	k__Eukaryota	p__Ciliophora	c__Phyllopharyngea	o__Suctoria	f__Evaginogenida	g__Evaginogenida_X	s__Evaginogenida_X_sp
OTU359	k__Eukaryota	p__Ciliophora	c__Phyllopharyngea	o__Suctoria	f__Evaginogenida	g__Heliophrya	s__Heliophrya_erhardi
OTU360	k__Eukaryota	p__Ciliophora	c__Phyllopharyngea	o__Suctoria	f__PHYLL_2	g__PHYLL_2_X	s__PHYLL_2_X_sp
OTU361	k__Eukaryota	p__Ciliophora	c__Phyllopharyngea	o__Suctoria	f__Suctoria_X	g__Suctoria_XX	s__Suctoria_XX_sp
OTU362	k__Eukaryota	p__Ciliophora	c__Phyllopharyngea	o__Suctoria	f__Tokophryidae	g__Tokophrya	s__Tokophrya_lemnarum
OTU363	k__Eukaryota	p__Ciliophora	c__Phyllopharyngea	o__Suctoria	f__Tokophryidae	g__Tokophrya	s__Tokophrya_sp
OTU364	k__Eukaryota	p__Ciliophora	c__Phyllopharyngea	o__Synhymenia	f__Orthodonellidae	g__Orthodonellidae_X	s__Orthodonellidae_X_sp
OTU365	k__Eukaryota	p__Ciliophora	c__Plagiopylea	o__PLAGI1	f__PLAGI1_X	g__PLAGI1_XX	s__PLAGI1_XX_sp
OTU366	k__Eukaryota	p__Ciliophora	c__Prostomatea_1	o__Prostomatea_1_X	f__Colepidae	g__Coleps	s__Coleps_hirtus
OTU367	k__Eukaryota	p__Ciliophora	c__Prostomatea_1	o__Prostomatea_1_X	f__Colepidae	g__Coleps_1	s__Coleps_1_sp
OTU368	k__Eukaryota	p__Ciliophora	c__Prostomatea_2	o__Prostomatea_2_X	f__Placidae	g__Placidae_X	s__Placidae_X_sp
OTU369	k__Eukaryota	p__Ciliophora	c__Prostomatea_3	o__Prostomatea_3_X	f__Holophryidae	g__Holophryidae_X	s__Holophryidae_X_sp
OTU370	k__Eukaryota	p__Ciliophora	c__Prostomatea_3	o__Prostomatea_3_X	f__Holophryidae	g__Prorodon	s__Prorodon_teres
OTU371	k__Eukaryota	p__Ciliophora	c__Spirotrichea	o__Choreotrichida	f__Leegaardiellidae_B	g__Leegaardiella	s__Leegaardiella_sp
OTU372	k__Eukaryota	p__Ciliophora	c__Spirotrichea	o__Choreotrichida	f__Strobilidiidae_C	g__Strobilidiidae_C_X	s__Strobilidiidae_C_X_sp
OTU373	k__Eukaryota	p__Ciliophora	c__Spirotrichea	o__Choreotrichida	f__Strobilidiidae_D	g__Rimostrombidium_D	s__Rimostrombidium_D_sp
OTU374	k__Eukaryota	p__Ciliophora	c__Spirotrichea	o__Choreotrichida	f__Strobilidiidae_E	g__Strobilidium_E	s__Strobilidium_E_sp
OTU375	k__Eukaryota	p__Ciliophora	c__Spirotrichea	o__Choreotrichida	f__Strobilidiidae_I	g__Pelagostrobilidium	s__Pelagostrobilidium_paraepacrum
OTU376	k__Eukaryota	p__Ciliophora	c__Spirotrichea	o__Euplotia	f__Aspidiscidae	g__Aspidisca	s__Aspidisca_fusca
OTU377	k__Eukaryota	p__Ciliophora	c__Spirotrichea	o__Euplotia	f__Discocephalidae	g__Paradiscocephalus	s__Paradiscocephalus_sp
OTU378	k__Eukaryota	p__Ciliophora	c__Spirotrichea	o__Euplotia	f__Euplotidae	g__Euplotes	s__Euplotes_aediculatus
OTU379	k__Eukaryota	p__Ciliophora	c__Spirotrichea	o__Hypotrichia	f__Cladotrichidae	g__Engelmanniella	s__Engelmanniella_mobilis
OTU380	k__Eukaryota	p__Ciliophora	c__Spirotrichea	o__Hypotrichia	f__Halteriidae	g__Halteriidae_X	s__Halteriidae_X_sp
OTU381	k__Eukaryota	p__Ciliophora	c__Spirotrichea	o__Hypotrichia	f__Hypotrichia_X	g__Hypotrichia_XX	s__Hypotrichia_XX_sp
OTU382	k__Eukaryota	p__Ciliophora	c__Spirotrichea	o__Hypotrichia	f__Hypotrichia_X	g__Notohymena	s__Notohymena_apoaustralis
OTU383	k__Eukaryota	p__Ciliophora	c__Spirotrichea	o__Hypotrichia	f__Oxytrichidae	g__Bistichella	s__Bistichella_FG-2014
OTU384	k__Eukaryota	p__Ciliophora	c__Spirotrichea	o__Hypotrichia	f__Oxytrichidae	g__Bistichella	s__Bistichella_variabilis
OTU385	k__Eukaryota	p__Ciliophora	c__Spirotrichea	o__Hypotrichia	f__Oxytrichidae	g__Gonostomum	s__Gonostomum_namibiense
OTU386	k__Eukaryota	p__Ciliophora	c__Spirotrichea	o__Hypotrichia	f__Oxytrichidae	g__Onychodromopsis	s__Onychodromopsis_flexilis
OTU387	k__Eukaryota	p__Ciliophora	c__Spirotrichea	o__Hypotrichia	f__Oxytrichidae	g__Oxytricha	s__Oxytricha_granulifera
OTU388	k__Eukaryota	p__Ciliophora	c__Spirotrichea	o__Hypotrichia	f__Oxytrichidae	g__Oxytricha	s__Oxytricha_longigranulosa
OTU389	k__Eukaryota	p__Ciliophora	c__Spirotrichea	o__Hypotrichia	f__Oxytrichidae	g__Oxytrichidae_X	s__Oxytrichidae_X_sp
OTU390	k__Eukaryota	p__Ciliophora	c__Spirotrichea	o__Hypotrichia	f__Oxytrichidae	g__Paraurostyla	s__Paraurostyla_viridis
OTU391	k__Eukaryota	p__Ciliophora	c__Spirotrichea	o__Hypotrichia	f__Oxytrichidae	g__Stylonychia	s__Stylonychia_sp
OTU392	k__Eukaryota	p__Ciliophora	c__Spirotrichea	o__Hypotrichia	f__Oxytrichidae	g__Tetmemena	s__Tetmemena_pustulata
OTU393	k__Eukaryota	p__Ciliophora	c__Spirotrichea	o__Hypotrichia	f__Pseudourostylidae	g__Pseudourostyla	s__Pseudourostyla_franzi
OTU394	k__Eukaryota	p__Ciliophora	c__Spirotrichea	o__Hypotrichia	f__Spirofilidae	g__Pseudouroleptus	s__Pseudouroleptus_caudatus
OTU395	k__Eukaryota	p__Ciliophora	c__Spirotrichea	o__Hypotrichia	f__Spirofilidae	g__Strongylidium	s__Strongylidium_orientale
OTU396	k__Eukaryota	p__Ciliophora	c__Spirotrichea	o__Hypotrichia	f__Urostylidae	g__Hemicycliostyla	s__Hemicycliostyla_sphagni
OTU397	k__Eukaryota	p__Ciliophora	c__Spirotrichea	o__Hypotrichia	f__Urostylidae	g__Uroleptus	s__Uroleptus_gallina
OTU398	k__Eukaryota	p__Ciliophora	c__Spirotrichea	o__Strombidiida	f__Pelagostrombidiidae	g__Limnostrombidium	s__Limnostrombidium_sp
OTU399	k__Eukaryota	p__Ciliophora	c__Spirotrichea	o__Strombidiida	f__Pelagostrombidiidae	g__Limnostrombidium	s__Limnostrombidium_viride
OTU400	k__Eukaryota	p__Ciliophora	c__Spirotrichea	o__Strombidiida	f__Strombidiidae	g__Parallelostrombidium	s__Parallelostrombidium_ellipticum
OTU401	k__Eukaryota	p__Ciliophora	c__Spirotrichea	o__Strombidiida	f__Strombidiidae_N	g__Strombidium_N	s__Strombidium_guangdongense
OTU402	k__Eukaryota	p__Ciliophora	c__Spirotrichea	o__Strombidiida_A	f__Strombidiida_A_X	g__Strombidiida_A_XX	s__Strombidiida_A_XX_sp
OTU403	k__Eukaryota	p__Ciliophora	c__Spirotrichea	o__Tintinnida	f__Rhabdonellidae	g__Rhabdonellidae_X	s__Rhabdonellidae_X_sp
OTU404	k__Eukaryota	p__Ciliophora	c__Spirotrichea	o__Tintinnida	f__TIN_05	g__Tintinnopsis_05	s__Tintinnopsis_cylindrica
OTU405	k__Eukaryota	p__Ciliophora	c__Spirotrichea	o__Tintinnida	f__Tintinnidiidae	g__Tintinnidium	s__Tintinnidium_balechi
OTU406	k__Eukaryota	p__Ciliophora	c__Spirotrichea	o__Tintinnida	f__Tintinnidiidae	g__Tintinnidium	s__Tintinnidium_fluviatile
OTU407	k__Eukaryota	p__Ciliophora	c__Spirotrichea	o__Tintinnida	f__Tintinnidiidae	g__Tintinnidium	s__Tintinnidium_sp
OTU408	k__Eukaryota	p__Ciliophora	c__Spirotrichea	o__Tintinnida	f__Undellidae	g__Undellidae_X	s__Undellidae_X_sp
OTU409	k__Eukaryota	p__Cryptophyta	c__Cryptophyceae	o__Cryptomonadales	f__Cryptomonadales_X	g__Cryptomonadales_XX	s__Cryptomonadales_XX_sp
OTU410	k__Eukaryota	p__Cryptophyta	c__Cryptophyceae	o__Cryptomonadales	f__Cryptomonadales_X	g__Cryptomonas	s__Cryptomonas_ovata
OTU411	k__Eukaryota	p__Cryptophyta	c__Cryptophyceae	o__Cryptomonadales	f__Cryptomonadales_X	g__Cryptomonas	s__Cryptomonas_pyrenoidifera
OTU412	k__Eukaryota	p__Cryptophyta	c__Cryptophyceae	o__Cryptomonadales	f__Cryptomonadales_X	g__Cryptomonas	s__Cryptomonas_sp
OTU413	k__Eukaryota	p__Cryptophyta	c__Cryptophyceae	o__Cryptomonadales	f__Cryptomonadales_X	g__Guillardia	s__Guillardia_theta
OTU414	k__Eukaryota	p__Cryptophyta	c__Cryptophyceae	o__Cryptomonadales	f__Cryptomonadales_X	g__Komma	s__Komma_caudata
OTU415	k__Eukaryota	p__Cryptophyta	c__Cryptophyceae	o__Cryptomonadales	f__Cryptomonadales_X	g__Storeatula	s__Storeatula_major
OTU416	k__Eukaryota	p__Cryptophyta	c__Cryptophyceae	o__Cryptomonadales	f__Cryptomonadales_X	g__Teleaulax	s__Teleaulax_acuta
OTU417	k__Eukaryota	p__Cryptophyta	c__Cryptophyceae	o__Cryptomonadales	f__Cryptomonadales_X	g__Teleaulax	s__Teleaulax_amphioxeia
OTU418	k__Eukaryota	p__Cryptophyta	c__Cryptophyceae	o__Cryptomonadales	f__Hemiselmidaceae	g__Chroomonas	s__Chroomonas_coerulea
OTU419	k__Eukaryota	p__Cryptophyta	c__Cryptophyceae	o__Cryptomonadales	f__Hemiselmidaceae	g__Chroomonas	s__Chroomonas_sp
OTU420	k__Eukaryota	p__Cryptophyta	c__Cryptophyceae	o__Cryptomonadales	f__Hemiselmidaceae	g__Hemiselmis	s__
OTU421	k__Eukaryota	p__Cryptophyta	c__Cryptophyceae	o__Cryptomonadales	f__Hemiselmidaceae	g__Hemiselmis	s__Hemiselmis_sp
OTU422	k__Eukaryota	p__Cryptophyta	c__Cryptophyceae	o__Cryptophyceae_X	f__Basal_Cryptophyceae-1	g__Basal_Cryptophyceae-1_X	s__Basal_Cryptophyceae-1_X_sp
OTU423	k__Eukaryota	p__Cryptophyta	c__Cryptophyceae	o__Goniomonadales	f__Goniomonadales_X	g__Goniomonas	s__Goniomonas_avonlea
OTU424	k__Eukaryota	p__Cryptophyta	c__Cryptophyceae	o__Goniomonadales	f__Goniomonadales_X	g__Goniomonas	s__Goniomonas_sp
OTU425	k__Eukaryota	p__Cryptophyta	c__Cryptophyceae	o__Pyrenomonadales	f__Pyrenomonadaceae	g__Rhodomonas	s__Rhodomonas_salina
OTU426	k__Eukaryota	p__Cryptophyta	c__Cryptophyceae	o__Pyrenomonadales	f__Pyrenomonadaceae	g__Rhodomonas	s__Rhodomonas_sp
OTU427	k__Eukaryota	p__Dinoflagellata	c__Dinophyceae	o__Dinophyceae_X	f__Dinophyceae_XX	g__Dinophyceae_XXX	s__Dinophyceae_XXX_sp
OTU428	k__Eukaryota	p__Dinoflagellata	c__Dinophyceae	o__Dinophyceae_X	f__Tovelliaceae	g__Esoptrodinium	s__Esoptrodinium_sp
OTU429	k__Eukaryota	p__Dinoflagellata	c__Dinophyceae	o__Dinophyceae_X	f__Tovelliaceae	g__Jadwigia	s__Jadwigia_applanata
OTU430	k__Eukaryota	p__Dinoflagellata	c__Dinophyceae	o__Dinophyceae_X	f__Tovelliaceae	g__Tovellia	s__Tovellia_aveirensis
OTU431	k__Eukaryota	p__Dinoflagellata	c__Dinophyceae	o__Dinophysiales	f__Oxyphysiaceae	g__Phalachroma	s__Phalacroma_rotundatum
OTU432	k__Eukaryota	p__Dinoflagellata	c__Dinophyceae	o__Gonyaulacales	f__Ceratiaceae	g__Ceratium	s__Ceratium_furcoides
OTU433	k__Eukaryota	p__Dinoflagellata	c__Dinophyceae	o__Gonyaulacales	f__Goniodomataceae	g__Alexandrium	s__Alexandrium_fundyense
OTU434	k__Eukaryota	p__Dinoflagellata	c__Dinophyceae	o__Gonyaulacales	f__Protoceratiaceae	g__Protoceratium	s__Protoceratium_reticulatum
OTU435	k__Eukaryota	p__Dinoflagellata	c__Dinophyceae	o__Gymnodiniales	f__Gymnodiniaceae	g__Akashiwo	s__Akashiwo_sanguinea
OTU436	k__Eukaryota	p__Dinoflagellata	c__Dinophyceae	o__Gymnodiniales	f__Gymnodiniaceae	g__Apicoporus	s__Apicoporus_parvidiaboli
OTU437	k__Eukaryota	p__Dinoflagellata	c__Dinophyceae	o__Gymnodiniales	f__Gymnodiniaceae	g__Gyrodinium	s__Gyrodinium_fusiforme
OTU438	k__Eukaryota	p__Dinoflagellata	c__Dinophyceae	o__Gymnodiniales	f__Gymnodiniaceae	g__Gyrodinium	s__Gyrodinium_spirale
OTU439	k__Eukaryota	p__Dinoflagellata	c__Dinophyceae	o__Gymnodiniales	f__Kareniaceae	g__Brachidinium	s__Brachidinium_capitatum
OTU440	k__Eukaryota	p__Dinoflagellata	c__Dinophyceae	o__Gymnodiniales	f__Kareniaceae	g__Kareniaceae_X	s__Kareniaceae_X_sp
OTU441	k__Eukaryota	p__Dinoflagellata	c__Dinophyceae	o__Peridiniales	f__Amphidiniopsidaceae	g__Herdmania	s__Herdmania_litoralis
OTU442	k__Eukaryota	p__Dinoflagellata	c__Dinophyceae	o__Peridiniales	f__Amphidomataceae	g__Amphidoma	s__Amphidoma_languida
OTU443	k__Eukaryota	p__Dinoflagellata	c__Dinophyceae	o__Peridiniales	f__Amphidomataceae	g__Azadinium	s__Azadinium_cuneatum
OTU444	k__Eukaryota	p__Dinoflagellata	c__Dinophyceae	o__Peridiniales	f__Amphidomataceae	g__Azadinium	s__Azadinium_spinosum
OTU445	k__Eukaryota	p__Dinoflagellata	c__Dinophyceae	o__Peridiniales	f__Blastodiniaceae	g__Blastodinium	s__Blastodinium_oviforme
OTU446	k__Eukaryota	p__Dinoflagellata	c__Dinophyceae	o__Peridiniales	f__Diplopsalidaceae	g__Diplopsalis	s__Diplopsalis_caspica
OTU447	k__Eukaryota	p__Dinoflagellata	c__Dinophyceae	o__Peridiniales	f__Heterocapsaceae	g__Heterocapsa	s__Heterocapsa_sp
OTU448	k__Eukaryota	p__Dinoflagellata	c__Dinophyceae	o__Peridiniales	f__Heterocapsaceae	g__Heterocapsa	s__Heterocapsa_triquetra
OTU449	k__Eukaryota	p__Dinoflagellata	c__Dinophyceae	o__Peridiniales	f__Kryptoperidiniaceae	g__Durinskia	s__Durinskia_dybowskii
OTU450	k__Eukaryota	p__Dinoflagellata	c__Dinophyceae	o__Peridiniales	f__Kryptoperidiniaceae	g__Durinskia	s__Durinskia_sp
OTU451	k__Eukaryota	p__Dinoflagellata	c__Dinophyceae	o__Peridiniales	f__Kryptoperidiniaceae	g__Unruhdinium	s__Unruhdinium_jiulongensis
OTU452	k__Eukaryota	p__Dinoflagellata	c__Dinophyceae	o__Peridiniales	f__Kryptoperidiniaceae	g__Unruhdinium	s__Unruhdinium_kevei
OTU453	k__Eukaryota	p__Dinoflagellata	c__Dinophyceae	o__Peridiniales	f__Kryptoperidiniaceae	g__Unruhdinium	s__Unruhdinium_minima
OTU454	k__Eukaryota	p__Dinoflagellata	c__Dinophyceae	o__Peridiniales	f__Kryptoperidiniaceae	g__Unruhdinium	s__Unruhdinium_niei
OTU455	k__Eukaryota	p__Dinoflagellata	c__Dinophyceae	o__Peridiniales	f__Peridiniaceae	g__Peridinium	s__Peridinium_bipes
OTU456	k__Eukaryota	p__Dinoflagellata	c__Dinophyceae	o__Peridiniales	f__Peridiniales_X	g__Glenodiniopsis	s__Glenodiniopsis_steinii
OTU457	k__Eukaryota	p__Dinoflagellata	c__Dinophyceae	o__Peridiniales	f__Peridiniopsidaceae	g__Parvodinium	s__Parvodinium_umbonatum
OTU458	k__Eukaryota	p__Dinoflagellata	c__Dinophyceae	o__Peridiniales	f__Thoracosphaeraceae	g__Ensiculifera	s__Ensiculifera_imariensis
OTU459	k__Eukaryota	p__Dinoflagellata	c__Dinophyceae	o__Peridiniales	f__Thoracosphaeraceae	g__Pentapharsodinium	s__Pentapharsodinium_dalei
OTU460	k__Eukaryota	p__Dinoflagellata	c__Dinophyceae	o__Peridiniales	f__Thoracosphaeraceae	g__Pentapharsodinium	s__Pentapharsodinium_tyrrhenicum
OTU461	k__Eukaryota	p__Dinoflagellata	c__Dinophyceae	o__Peridiniales	f__Thoracosphaeraceae	g__Thoracosphaeraceae_X	s__Thoracosphaeraceae_X_sp
OTU462	k__Eukaryota	p__Dinoflagellata	c__Dinophyceae	o__Prorocentrales	f__Prorocentraceae	g__Prorocentrum	s__Prorocentrum_rhathymum
OTU463	k__Eukaryota	p__Dinoflagellata	c__Dinophyceae	o__Prorocentrales	f__Prorocentraceae	g__Prorocentrum	s__Prorocentrum_sp
OTU464	k__Eukaryota	p__Dinoflagellata	c__Dinophyceae	o__Suessiales	f__Borghiellaceae	g__Borghiella	s__Borghiella_tenuissima
OTU465	k__Eukaryota	p__Dinoflagellata	c__Dinophyceae	o__Suessiales	f__Suessiaceae	g__Asulcocephalium	s__Asulcocephalium_miricentonis
OTU466	k__Eukaryota	p__Dinoflagellata	c__Dinophyceae	o__Suessiales	f__Suessiaceae	g__Biecheleria	s__Biecheleria_brevisulcata
OTU467	k__Eukaryota	p__Dinoflagellata	c__Dinophyceae	o__Suessiales	f__Suessiaceae	g__Leiocephalium	s__Leiocephalium_pseudosanguineum
OTU468	k__Eukaryota	p__Dinoflagellata	c__Dinophyceae	o__Suessiales	f__Suessiaceae	g__Suessiaceae_X	s__Suessiaceae_X_sp
OTU469	k__Eukaryota	p__Dinoflagellata	c__Noctilucophyceae	o__Noctilucales	f__Kofoidiniaceae	g__Kofoidinium	s__Kofoidinium_sp
OTU470	k__Eukaryota	p__Dinoflagellata	c__Syndiniales	o__Dino-Group-I	f__Dino-Group-I_X	g__Dino-Group-I_XX	s__Dino-Group-I_XX_sp
OTU471	k__Eukaryota	p__Dinoflagellata	c__Syndiniales	o__Dino-Group-I	f__Dino-Group-I-Clade-5	g__Dino-Group-I-Clade-5_X	s__Dino-Group-I-Clade-5_X_sp
OTU472	k__Eukaryota	p__Dinoflagellata	c__Syndiniales	o__Dino-Group-II	f__Dino-Group-II-Clade-20	g__Dino-Group-II-Clade-20_X	s__Dino-Group-II-Clade-20_X_sp
OTU473	k__Eukaryota	p__Dinoflagellata	c__Syndiniales	o__Dino-Group-II	f__Dino-Group-II-Clade-27	g__Dino-Group-II-Clade-27_X	s__Dino-Group-II-Clade-27_X_sp
OTU474	k__Eukaryota	p__Dinoflagellata	c__Syndiniales	o__Dino-Group-II	f__Dino-Group-II-Clade-7	g__Dino-Group-II-Clade-7_X	s__Dino-Group-II-Clade-7_X_sp
OTU475	k__Eukaryota	p__Discoba_X	c__Diplonemea	o__Diplonemida	f__Diplonemida_DSPDII	g__Diplonemida_DSPDII_X	s__Diplonemida_DSPDII_X_sp
OTU476	k__Eukaryota	p__Discoba_X	c__Diplonemea	o__Diplonemida	f__Diplonemidae	g__Diplonema	s__Diplonema_papillatum
OTU477	k__Eukaryota	p__Discoba_X	c__Diplonemea	o__Diplonemida	f__Eupelagonemidae	g__Eupelagonemidae_X	s__Eupelagonemidae_X_sp
OTU478	k__Eukaryota	p__Discoba_X	c__Discoba_XX	o__Jakobida	f__Andaluciidae	g__Andalucia	s__Andalucia_godoyi
OTU479	k__Eukaryota	p__Discoba_X	c__Discoba_XX	o__Jakobida	f__Histionidae	g__Histionidae_X	s__Histionidae_X_sp
OTU480	k__Eukaryota	p__Discoba_X	c__Discoba_XX	o__Jakobida	f__Histionidae	g__Reclinomonas	s__Reclinomonas_americana
OTU481	k__Eukaryota	p__Discosea	c__Discosea-Flabellinia	o__Dactylopodida	f__Paramoebidae	g__Korotnevella	s__Korotnevella_sp
OTU482	k__Eukaryota	p__Discosea	c__Discosea-Flabellinia	o__Dactylopodida	f__Paramoebidae	g__Korotnevella	s__Korotnevella_stella
OTU483	k__Eukaryota	p__Discosea	c__Discosea-Flabellinia	o__Dactylopodida	f__Paramoebidae	g__Paramoeba	s__Paramoeba_atlantica
OTU484	k__Eukaryota	p__Discosea	c__Discosea-Flabellinia	o__Dactylopodida	f__Paramoebidae	g__Paramoebidae_X	s__Paramoebidae_X_sp
OTU485	k__Eukaryota	p__Discosea	c__Discosea-Flabellinia	o__Dactylopodida	f__Paramoebidae	g__Pseudoparamoeba	s__Pseudoparamoeba_pagei
OTU486	k__Eukaryota	p__Discosea	c__Discosea-Flabellinia	o__Dactylopodida	f__Vexilliferidae	g__Vexillifera	s__Vexillifera_fluvialis
OTU487	k__Eukaryota	p__Discosea	c__Discosea-Flabellinia	o__Dactylopodida	f__Vexilliferidae	g__Vexillifera	s__Vexillifera_multispinosa
OTU488	k__Eukaryota	p__Discosea	c__Discosea-Flabellinia	o__Dactylopodida	f__Vexilliferidae	g__Vexillifera	s__Vexillifera_tasmaniana
OTU489	k__Eukaryota	p__Discosea	c__Discosea-Flabellinia	o__Vannellida	f__Vannellidae	g__Vannella	s__Vannella_simplex
OTU490	k__Eukaryota	p__Discosea	c__Discosea-Flabellinia	o__Vannellida	f__Vannellidae	g__Vannella	s__Vannella_sp
OTU491	k__Eukaryota	p__Discosea	c__Discosea-Flabellinia	o__Vannellida	f__Vannellidae	g__Vannellidae_X	s__Vannellidae_X_sp
OTU492	k__Eukaryota	p__Discosea	c__Discosea-Longamoebia	o__Dermamoebida	f__Dermamoebidae	g__Dermamoebidae_X	s__Dermamoebidae_X_sp
OTU493	k__Eukaryota	p__Discosea	c__Discosea-Longamoebia	o__Dermamoebida	f__Mayorellidae	g__Mayorella	s__Mayorella_gemmifera
OTU494	k__Eukaryota	p__Discosea	c__Discosea-Longamoebia	o__Thecamoebida	f__Thecamoebidae	g__Stenamoeba	s__Stenamoeba_amazonica
OTU495	k__Eukaryota	p__Discosea	c__Lobosa_X	o__Centramoebida	f__Acanthamoebidae	g__Acanthamoeba	s__Acanthamoeba_jacobsi
OTU496	k__Eukaryota	p__Discosea	c__Lobosa_X	o__Centramoebida	f__Acanthamoebidae	g__Acanthamoeba	s__Acanthamoeba_lugdunensis
OTU497	k__Eukaryota	p__Discosea	c__Lobosa_X	o__Centramoebida	f__Acanthamoebidae	g__Acanthamoeba	s__Acanthamoeba_sp
OTU498	k__Eukaryota	p__Discosea	c__Lobosa_X	o__Centramoebida	f__Balamuthiidae	g__Balamuthia	s__Balamuthia_mandrillaris
OTU499	k__Eukaryota	p__Discosea	c__Lobosa_X	o__Himatismenida	f__Cochliopodiidae	g__Cochliopodium	s__Cochliopodium_bilimbosum
OTU500	k__Eukaryota	p__Discosea	c__Lobosa_X	o__Himatismenida	f__Cochliopodiidae	g__Cochliopodium	s__Cochliopodium_kieliense
OTU501	k__Eukaryota	p__Discosea	c__Lobosa_X	o__Himatismenida	f__Cochliopodiidae	g__Cochliopodium	s__Cochliopodium_minus
OTU502	k__Eukaryota	p__Discosea	c__Lobosa_X	o__Himatismenida	f__Cochliopodiidae	g__Cochliopodium	s__Cochliopodium_minutoidum
OTU503	k__Eukaryota	p__Discosea	c__Lobosa_X	o__Himatismenida	f__Cochliopodiidae	g__Cochliopodium	s__Cochliopodium_plurinucleolum
OTU504	k__Eukaryota	p__Discosea	c__Lobosa_X	o__Himatismenida	f__Cochliopodiidae	g__Cochliopodium	s__Cochliopodium_spiniferum
OTU505	k__Eukaryota	p__Discosea	c__Lobosa_X	o__Himatismenida	f__Parvamoebidae	g__Parvamoeba	s__Parvamoeba_sp
OTU506	k__Eukaryota	p__Discosea	c__Lobosa_X	o__Lobosa_XX	f__LKM74-lineage	g__LKM74-lineage_X	s__LKM74-lineage_X_sp
OTU507	k__Eukaryota	p__Discosea	c__Lobosa_X	o__Stygamoebida	f__Stygamoebida_X	g__Stygamoebida_XX	s__Stygamoebida_XX_sp
OTU508	k__Eukaryota	p__Discosea	c__Tubulinea	o__Arcellinida	f__Arcellinida_X	g__Cryptodifflugia	s__Cryptodifflugia_operculata
OTU509	k__Eukaryota	p__Discosea	c__Tubulinea	o__Arcellinida	f__Arcellinida_X	g__Cryptodifflugia	s__Cryptodifflugia_oviformis
OTU510	k__Eukaryota	p__Discosea	c__Tubulinea	o__Arcellinida	f__Arcellinida_X	g__Pyxidicula	s__Pyxidicula_operculata
OTU511	k__Eukaryota	p__Discosea	c__Tubulinea	o__Arcellinida	f__Arcellinida-A1	g__Nebela	s__Nebela_tincta
OTU512	k__Eukaryota	p__Discosea	c__Tubulinea	o__Arcellinida	f__Arcellinida-A1	g__Porosia	s__Porosia_bigibbosa
OTU513	k__Eukaryota	p__Discosea	c__Tubulinea	o__Arcellinida	f__Arcellinida-A2	g__Difflugia	s__Difflugia_gramen
OTU514	k__Eukaryota	p__Discosea	c__Tubulinea	o__Arcellinida	f__Difflugiidae	g__Arcella	s__Arcella_vulgaris
OTU515	k__Eukaryota	p__Discosea	c__Tubulinea	o__Arcellinida	f__Difflugiidae	g__Netzelia	s__Netzelia_oviformis
OTU516	k__Eukaryota	p__Discosea	c__Tubulinea	o__Arcellinida	f__Difflugiidae	g__Netzelia	s__Netzelia_wailesi
OTU517	k__Eukaryota	p__Discosea	c__Tubulinea	o__Echinamoebida	f__Echinamoebidae	g__Echinamoeba	s__Echinamoeba_exundans
OTU518	k__Eukaryota	p__Discosea	c__Tubulinea	o__Echinamoebida	f__Vermamoebidae	g__Hartmannella	s__Hartmannella_cantabrigiensis
OTU519	k__Eukaryota	p__Discosea	c__Tubulinea	o__Echinamoebida	f__Vermamoebidae	g__Vermamoeba	s__Vermamoeba_vermiformis
OTU520	k__Eukaryota	p__Discosea	c__Tubulinea	o__Euamoebida	f__Amoebidae	g__Amoeba	s__Amoeba_leningradensis
OTU521	k__Eukaryota	p__Discosea	c__Tubulinea	o__Euamoebida	f__Amoebidae	g__Chaos	s__Chaos_carolinense
OTU522	k__Eukaryota	p__Discosea	c__Tubulinea	o__Euamoebida	f__Amoebidae	g__Chaos	s__Chaos_nobile
OTU523	k__Eukaryota	p__Discosea	c__Tubulinea	o__Euamoebida	f__Hartmannellidae	g__Copromyxa	s__Copromyxa_protea
OTU524	k__Eukaryota	p__Discosea	c__Tubulinea	o__Euamoebida	f__Hartmannellidae	g__Copromyxa	s__Copromyxa_sp
OTU525	k__Eukaryota	p__Discosea	c__Tubulinea	o__Euamoebida	f__Hartmannellidae	g__Hartmannellidae_X	s__Hartmannellidae_X_sp
OTU526	k__Eukaryota	p__Discosea	c__Tubulinea	o__Euamoebida	f__Hartmannellidae	g__Saccamoeba	s__Saccamoeba_lacustris
OTU527	k__Eukaryota	p__Discosea	c__Tubulinea	o__Euamoebida	f__Hartmannellidae	g__Saccamoeba	s__Saccamoeba_sp
OTU528	k__Eukaryota	p__Discosea	c__Tubulinea	o__Euamoebida	f__LOS7N/I-lineage	g__Ptolemeba	s__Ptolemeba_noxubium
OTU529	k__Eukaryota	p__Discosea	c__Tubulinea	o__Leptomyxida	f__Leptomyxidae	g__Leptomyxa	s__Leptomyxa_reticulata
OTU530	k__Eukaryota	p__Discosea	c__Tubulinea	o__Nolandida	f__Nolandellidae	g__Nolandellidae_X	s__Nolandellidae_X_sp
OTU531	k__Eukaryota	p__Discosea	c__Tubulinea	o__Tubulinea_X	f__Tubulinea_XX	g__Tubulinea_XXX	s__Tubulinea_XXX_sp
OTU532	k__Eukaryota	p__Euglenozoa	c__Euglenida	o__Euglenida_X	f__Anisonemidae	g__Anisonema	s__Anisonema_sp
OTU533	k__Eukaryota	p__Euglenozoa	c__Euglenida	o__Euglenida_X	f__Anisonemidae	g__Dinema	s__Dinema_platysomum
OTU534	k__Eukaryota	p__Euglenozoa	c__Euglenida	o__Euglenida_X	f__Entosiphonidae	g__Entosiphon	s__Entosiphon_sp
OTU535	k__Eukaryota	p__Euglenozoa	c__Euglenida	o__Euglenida_X	f__Entosiphonidae	g__Entosiphon	s__Entosiphon_sulcatum
OTU536	k__Eukaryota	p__Euglenozoa	c__Euglenida	o__Euglenida_X	f__Lentomonadidae	g__Lentomonas	s__Lentomonas_sp
OTU537	k__Eukaryota	p__Euglenozoa	c__Euglenida	o__Euglenida_X	f__Peranemidae	g__Peranema	s__Peranema_trichophorum
OTU538	k__Eukaryota	p__Euglenozoa	c__Euglenida	o__Euglenophyceae	f__Euglenaceae	g__Euglena	s__Euglena_agilis
OTU539	k__Eukaryota	p__Euglenozoa	c__Euglenida	o__Euglenophyceae	f__Euglenaceae	g__Euglena	s__Euglena_archaeoplastidiata
OTU540	k__Eukaryota	p__Euglenozoa	c__Euglenida	o__Euglenophyceae	f__Euglenaceae	g__Euglena	s__Euglena_chlamydophora
OTU541	k__Eukaryota	p__Euglenozoa	c__Euglenida	o__Euglenophyceae	f__Euglenaceae	g__Euglena	s__Euglena_granulata
OTU542	k__Eukaryota	p__Euglenozoa	c__Euglenida	o__Euglenophyceae	f__Euglenaceae	g__Euglena	s__Euglena_laciniata
OTU543	k__Eukaryota	p__Euglenozoa	c__Euglenida	o__Euglenophyceae	f__Euglenaceae	g__Euglena	s__Euglena_pseudostellata
OTU544	k__Eukaryota	p__Euglenozoa	c__Euglenida	o__Euglenophyceae	f__Euglenaceae	g__Euglena	s__Euglena_splendens
OTU545	k__Eukaryota	p__Euglenozoa	c__Euglenida	o__Euglenophyceae	f__Euglenaceae	g__Euglena	s__Euglena_stellata
OTU546	k__Eukaryota	p__Euglenozoa	c__Euglenida	o__Euglenophyceae	f__Euglenaceae	g__Euglena	s__Euglena_tristella
OTU547	k__Eukaryota	p__Euglenozoa	c__Euglenida	o__Euglenophyceae	f__Euglenaceae	g__Euglena	s__Euglena_undulata
OTU548	k__Eukaryota	p__Euglenozoa	c__Euglenida	o__Euglenophyceae	f__Euglenaceae	g__Euglenaria	s__Euglenaria_anabaena
OTU549	k__Eukaryota	p__Euglenozoa	c__Euglenida	o__Euglenophyceae	f__Euglenaceae	g__Euglenaria	s__Euglenaria_caudata
OTU550	k__Eukaryota	p__Euglenozoa	c__Euglenida	o__Euglenophyceae	f__Euglenaceae	g__Euglenaria	s__Euglenaria_clavata
OTU551	k__Eukaryota	p__Euglenozoa	c__Euglenida	o__Euglenophyceae	f__Euglenaceae	g__Euglenaria	s__Euglenaria_clepsydroides
OTU552	k__Eukaryota	p__Euglenozoa	c__Euglenida	o__Euglenophyceae	f__Euglenaceae	g__Monomorphina	s__Monomorphina_pyrum
OTU553	k__Eukaryota	p__Euglenozoa	c__Euglenida	o__Euglenophyceae	f__Euglenaceae	g__Strombomonas	s__Strombomonas_borystheniensis
OTU554	k__Eukaryota	p__Euglenozoa	c__Euglenida	o__Euglenophyceae	f__Euglenaceae	g__Trachelomonas	s__Trachelomonas_conradi
OTU555	k__Eukaryota	p__Euglenozoa	c__Euglenida	o__Euglenophyceae	f__Euglenaceae	g__Trachelomonas	s__Trachelomonas_echinata
OTU556	k__Eukaryota	p__Euglenozoa	c__Euglenida	o__Euglenophyceae	f__Euglenaceae	g__Trachelomonas	s__Trachelomonas_pertyi
OTU557	k__Eukaryota	p__Euglenozoa	c__Euglenida	o__Euglenophyceae	f__Euglenaceae	g__Trachelomonas	s__Trachelomonas_scabra
OTU558	k__Eukaryota	p__Euglenozoa	c__Euglenida	o__Euglenophyceae	f__Phacaceae	g__Lepocinclis	s__Lepocinclis_ovum
OTU559	k__Eukaryota	p__Euglenozoa	c__Euglenida	o__Euglenophyceae	f__Phacaceae	g__Lepocinclis	s__Lepocinclis_tripteris
OTU560	k__Eukaryota	p__Euglenozoa	c__Euglenida	o__Euglenophyceae	f__Phacaceae	g__Phacus	s__Phacus_applanatus
OTU561	k__Eukaryota	p__Euglenozoa	c__Euglenida	o__Euglenophyceae	f__Phacaceae	g__Phacus	s__Phacus_circumflexus
OTU562	k__Eukaryota	p__Euglenozoa	c__Euglenida	o__Euglenophyceae	f__Phacaceae	g__Phacus	s__Phacus_granum
OTU563	k__Eukaryota	p__Euglenozoa	c__Euglenida	o__Euglenophyceae	f__Phacaceae	g__Phacus	s__Phacus_inflexus
OTU564	k__Eukaryota	p__Euglenozoa	c__Euglenida	o__Euglenophyceae	f__Phacaceae	g__Phacus	s__Phacus_mariae
OTU565	k__Eukaryota	p__Euglenozoa	c__Euglenida	o__Euglenophyceae	f__Phacaceae	g__Phacus	s__Phacus_orbicularis
OTU566	k__Eukaryota	p__Euglenozoa	c__Euglenida	o__Euglenophyceae	f__Phacaceae	g__Phacus	s__Phacus_paraorbicularis
OTU567	k__Eukaryota	p__Euglenozoa	c__Euglenida	o__Euglenophyceae	f__Phacaceae	g__Phacus	s__Phacus_parvulus
OTU568	k__Eukaryota	p__Euglenozoa	c__Euglenida	o__Euglenophyceae	f__Phacaceae	g__Phacus	s__Phacus_pleuronectes
OTU569	k__Eukaryota	p__Euglenozoa	c__Euglenida	o__Euglenophyceae	f__Phacaceae	g__Phacus	s__Phacus_polytrophos
OTU570	k__Eukaryota	p__Euglenozoa	c__Euglenida	o__Euglenophyceae	f__Phacaceae	g__Phacus	s__Phacus_pusillus
OTU571	k__Eukaryota	p__Euglenozoa	c__Euglenida	o__Euglenophyceae	f__Phacaceae	g__Phacus	s__Phacus_ranula
OTU572	k__Eukaryota	p__Euglenozoa	c__Euglenida	o__Euglenophyceae	f__Phacaceae	g__Phacus	s__Phacus_skujae
OTU573	k__Eukaryota	p__Euglenozoa	c__Euglenida	o__Euglenophyceae	f__Phacaceae	g__Phacus	s__Phacus_sp
OTU574	k__Eukaryota	p__Euglenozoa	c__Euglenida	o__Euglenophyceae	f__Phacaceae	g__Phacus	s__Phacus_swirenkoi
OTU575	k__Eukaryota	p__Euglenozoa	c__Euglenida	o__Euglenophyceae	f__Phacaceae	g__Phacus	s__Phacus_viridioryza
OTU576	k__Eukaryota	p__Euglenozoa	c__Euglenida	o__Petalomonadida	f__Eupetalomonads_X	g__Eupetalomonads_XX	s__Eupetalomonads_XX_sp
OTU577	k__Eukaryota	p__Euglenozoa	c__Euglenida	o__Petalomonadida	f__Scytomonadidae	g__Notosolenus	s__Notosolenus_ostium
OTU578	k__Eukaryota	p__Euglenozoa	c__Euglenida	o__Petalomonadida	f__Scytomonadidae	g__Petalomonas	s__Petalomonas_cantuscygni
OTU579	k__Eukaryota	p__Euglenozoa	c__Euglenida	o__Petalomonadida	f__Scytomonadidae	g__Petalomonas	s__Petalomonas_planus
OTU580	k__Eukaryota	p__Euglenozoa	c__Euglenida	o__Petalomonadida	f__Scytomonadidae	g__Petalomonas	s__Petalomonas_sphagnophila
OTU581	k__Eukaryota	p__Euglenozoa	c__Kinetoplastea	o__Eubodonida	f__Bodonidae	g__Bodo	s__Bodo_edax
OTU582	k__Eukaryota	p__Euglenozoa	c__Kinetoplastea	o__Eubodonida	f__Bodonidae	g__Bodo	s__Bodo_sp
OTU583	k__Eukaryota	p__Euglenozoa	c__Kinetoplastea	o__Kinetoplastea_X	f__Kinetoplastea_XX	g__Kinetoplastea_XX_MET10	s__Kinetoplastea_XX_MET10_sp
OTU584	k__Eukaryota	p__Euglenozoa	c__Kinetoplastea	o__Kinetoplastea_X	f__Kinetoplastea_XX	g__Kinetoplastea_XX_MET3	s__Kinetoplastea_XX_MET3_sp
OTU585	k__Eukaryota	p__Euglenozoa	c__Kinetoplastea	o__Kinetoplastea_X	f__Kinetoplastea_XX	g__Kinetoplastea_XX_MET8	s__Kinetoplastea_XX_MET8_sp
OTU586	k__Eukaryota	p__Euglenozoa	c__Kinetoplastea	o__Kinetoplastea_X	f__Kinetoplastea_XX	g__Kinetoplastea_XXX	s__Kinetoplastea_XXX_sp
OTU587	k__Eukaryota	p__Euglenozoa	c__Kinetoplastea	o__Kinetoplastea_X	f__Kinetoplastea_XX	g__Rhynchobodo	s__Rhynchobodo_sp
OTU588	k__Eukaryota	p__Euglenozoa	c__Kinetoplastea	o__Neobodonida	f__Neobodonidae	g__Neobodo	s__Neobodo_sp
OTU589	k__Eukaryota	p__Euglenozoa	c__Kinetoplastea	o__Neobodonida	f__Rhynchomonadidae	g__Rhynchomonas	s__Rhynchomonas_sp
OTU590	k__Eukaryota	p__Euglenozoa	c__Kinetoplastea	o__Prokinetoplastida	f__Ichthyobodonidae	g__Ichthyobodo	s__Ichthyobodo_necator
OTU591	k__Eukaryota	p__Euglenozoa	c__Kinetoplastea	o__Prokinetoplastida	f__Ichthyobodonidae	g__Ichthyobodonidae_PRO1	s__Ichthyobodonidae_PRO1_sp
OTU592	k__Eukaryota	p__Euglenozoa	c__Kinetoplastea	o__Prokinetoplastida	f__Ichthyobodonidae	g__Ichthyobodonidae_X	s__Ichthyobodonidae_X_sp
OTU593	k__Eukaryota	p__Euglenozoa	c__Kinetoplastea	o__Trypanosomatida	f__Trypanosomatidae	g__Zelonia	s__Zelonia_costaricensis
OTU594	k__Eukaryota	p__Foraminifera	c__Globothalamea	o__Rotaliida	f__Globorotaliidae	g__Pulleniatina	s__Pulleniatina_obliquiloculata
OTU595	k__Eukaryota	p__Foraminifera	c__Monothalamids	o__Monothalamids_Clade-E	f__Monothalamids_Clade-E_X	g__Psammophaga	s__Psammophaga_sp
OTU596	k__Eukaryota	p__Foraminifera	c__Monothalamids	o__Monothalamids_X	f__Monothalamids_XX	g__Allogromiina	s__Allogromiina_sp
OTU597	k__Eukaryota	p__Fornicata	c__Fornicata_X	o__Diplomonadida	f__Hexamitidae	g__Giardia	s__Giardia_intestinalis
OTU598	k__Eukaryota	p__Fornicata	c__Fornicata_X	o__Diplomonadida	f__Hexamitidae	g__Hexamitidae_X	s__Hexamitidae_X_sp
OTU599	k__Eukaryota	p__Fornicata	c__Fornicata_X	o__Diplomonadida	f__Hexamitidae	g__Trepomonas	s__Trepomonas_sp
OTU600	k__Eukaryota	p__Fornicata	c__Fornicata_X	o__Diplomonadida	f__Hexamitidae	g__Trimitus	s__Trimitus_sp
OTU601	k__Eukaryota	p__Fornicata	c__Trichomonadea	o__Trichomonadida	f__Trichomonadidae	g__Lacusteria	s__Lacusteria_cypriaca
OTU602	k__Eukaryota	p__Fungi	c__Ascomycota	o__Pezizomycotina	f__Dothideomycetes	g__Alternaria	s__Alternaria_alternata
OTU603	k__Eukaryota	p__Fungi	c__Ascomycota	o__Pezizomycotina	f__Dothideomycetes	g__Alternaria	s__Alternaria_arborescens
OTU604	k__Eukaryota	p__Fungi	c__Ascomycota	o__Pezizomycotina	f__Dothideomycetes	g__Ascochyta	s__Ascochyta_hordei_var._hordei
OTU605	k__Eukaryota	p__Fungi	c__Ascomycota	o__Pezizomycotina	f__Dothideomycetes	g__Botryosphaeria	s__Botryosphaeria_sp
OTU606	k__Eukaryota	p__Fungi	c__Ascomycota	o__Pezizomycotina	f__Dothideomycetes	g__Curvularia	s__Curvularia_lunata
OTU607	k__Eukaryota	p__Fungi	c__Ascomycota	o__Pezizomycotina	f__Dothideomycetes	g__Davidiella	s__Davidiella_sp
OTU608	k__Eukaryota	p__Fungi	c__Ascomycota	o__Pezizomycotina	f__Dothideomycetes	g__Dothidea	s__Dothidea_sp
OTU609	k__Eukaryota	p__Fungi	c__Ascomycota	o__Pezizomycotina	f__Dothideomycetes	g__Dothideomycetes_X	s__Dothideomycetes_X_sp
OTU610	k__Eukaryota	p__Fungi	c__Ascomycota	o__Pezizomycotina	f__Dothideomycetes	g__Kabatiella	s__Kabatiella_lini
OTU611	k__Eukaryota	p__Fungi	c__Ascomycota	o__Pezizomycotina	f__Dothideomycetes	g__Mycosphaerella	s__Mycosphaerella_sojae
OTU612	k__Eukaryota	p__Fungi	c__Ascomycota	o__Pezizomycotina	f__Dothideomycetes	g__Phoma	s__Phoma_exigua_var._exigua
OTU613	k__Eukaryota	p__Fungi	c__Ascomycota	o__Pezizomycotina	f__Dothideomycetes	g__Scolicosporium	s__Scolicosporium_sp
OTU614	k__Eukaryota	p__Fungi	c__Ascomycota	o__Pezizomycotina	f__Dothideomycetes	g__Stagonospora	s__Stagonospora_sp
OTU615	k__Eukaryota	p__Fungi	c__Ascomycota	o__Pezizomycotina	f__Eurotiomycetes	g__Ajellomyces	s__Ajellomyces_dermatitidis
OTU616	k__Eukaryota	p__Fungi	c__Ascomycota	o__Pezizomycotina	f__Eurotiomycetes	g__Aspergillus	s__Aspergillus_niger
OTU617	k__Eukaryota	p__Fungi	c__Ascomycota	o__Pezizomycotina	f__Eurotiomycetes	g__Aspergillus	s__Aspergillus_tubingensis
OTU618	k__Eukaryota	p__Fungi	c__Ascomycota	o__Pezizomycotina	f__Eurotiomycetes	g__Capronia	s__Capronia_sp
OTU619	k__Eukaryota	p__Fungi	c__Ascomycota	o__Pezizomycotina	f__Eurotiomycetes	g__Chaetothyriales	s__Chaetothyriales_sp
OTU620	k__Eukaryota	p__Fungi	c__Ascomycota	o__Pezizomycotina	f__Eurotiomycetes	g__Eurotiomycetes_X	s__Eurotiomycetes_X_sp
OTU621	k__Eukaryota	p__Fungi	c__Ascomycota	o__Pezizomycotina	f__Eurotiomycetes	g__Penicilliopsis	s__Penicilliopsis_clavariiformis
OTU622	k__Eukaryota	p__Fungi	c__Ascomycota	o__Pezizomycotina	f__Eurotiomycetes	g__Penicillium	s__Penicillium_camemberti
OTU623	k__Eukaryota	p__Fungi	c__Ascomycota	o__Pezizomycotina	f__Eurotiomycetes	g__Penicillium	s__Penicillium_griseofulvum
OTU624	k__Eukaryota	p__Fungi	c__Ascomycota	o__Pezizomycotina	f__Eurotiomycetes	g__Penicillium	s__Penicillium_oxalicum
OTU625	k__Eukaryota	p__Fungi	c__Ascomycota	o__Pezizomycotina	f__Eurotiomycetes	g__Penicillium	s__Penicillium_sp
OTU626	k__Eukaryota	p__Fungi	c__Ascomycota	o__Pezizomycotina	f__Eurotiomycetes	g__Sagenomella	s__Sagenomella_griseoviridis
OTU627	k__Eukaryota	p__Fungi	c__Ascomycota	o__Pezizomycotina	f__Lecanoromycetes	g__Usnea	s__Usnea_chaetophora
OTU628	k__Eukaryota	p__Fungi	c__Ascomycota	o__Pezizomycotina	f__Leotiomycetes	g__Chloroscypha	s__Chloroscypha_chamaecyparidis
OTU629	k__Eukaryota	p__Fungi	c__Ascomycota	o__Pezizomycotina	f__Leotiomycetes	g__Cryptosporiopsis	s__Cryptosporiopsis_sp
OTU630	k__Eukaryota	p__Fungi	c__Ascomycota	o__Pezizomycotina	f__Leotiomycetes	g__Gremmeniella	s__Gremmeniella_pinicola
OTU631	k__Eukaryota	p__Fungi	c__Ascomycota	o__Pezizomycotina	f__Leotiomycetes	g__Lachnellula	s__Lachnellula_sp
OTU632	k__Eukaryota	p__Fungi	c__Ascomycota	o__Pezizomycotina	f__Leotiomycetes	g__Lachnum	s__Lachnum_sclerotii
OTU633	k__Eukaryota	p__Fungi	c__Ascomycota	o__Pezizomycotina	f__Leotiomycetes	g__Leotiomycetes_X	s__Leotiomycetes_X_sp
OTU634	k__Eukaryota	p__Fungi	c__Ascomycota	o__Pezizomycotina	f__Leotiomycetes	g__Naemacyclus	s__Naemacyclus_minor
OTU635	k__Eukaryota	p__Fungi	c__Ascomycota	o__Pezizomycotina	f__Leotiomycetes	g__Sclerotinia	s__Sclerotinia_sclerotiorum
OTU636	k__Eukaryota	p__Fungi	c__Ascomycota	o__Pezizomycotina	f__Lichinomycetes	g__Peltula	s__Peltula_umbilicata
OTU637	k__Eukaryota	p__Fungi	c__Ascomycota	o__Pezizomycotina	f__Pezizomycetes	g__Iodophanus	s__Iodophanus_carneus
OTU638	k__Eukaryota	p__Fungi	c__Ascomycota	o__Pezizomycotina	f__Pezizomycetes	g__Rhizina	s__Rhizina_undulata
OTU639	k__Eukaryota	p__Fungi	c__Ascomycota	o__Pezizomycotina	f__Pezizomycotina_X	g__Macrophomina	s__Macrophomina_phaseolina
OTU640	k__Eukaryota	p__Fungi	c__Ascomycota	o__Pezizomycotina	f__Pezizomycotina_X	g__Pezizomycotina_XX	s__Pezizomycotina_XX_sp
OTU641	k__Eukaryota	p__Fungi	c__Ascomycota	o__Pezizomycotina	f__Sordariomycetes	g__Biscogniauxia	s__Biscogniauxia_nummularia
OTU642	k__Eukaryota	p__Fungi	c__Ascomycota	o__Pezizomycotina	f__Sordariomycetes	g__Chaetomium	s__Chaetomium_globosum
OTU643	k__Eukaryota	p__Fungi	c__Ascomycota	o__Pezizomycotina	f__Sordariomycetes	g__Cordyceps	s__Cordyceps_militaris
OTU644	k__Eukaryota	p__Fungi	c__Ascomycota	o__Pezizomycotina	f__Sordariomycetes	g__Elaphocordyceps	s__Elaphocordyceps_jezoensis
OTU645	k__Eukaryota	p__Fungi	c__Ascomycota	o__Pezizomycotina	f__Sordariomycetes	g__Elaphocordyceps	s__Elaphocordyceps_paradoxa
OTU646	k__Eukaryota	p__Fungi	c__Ascomycota	o__Pezizomycotina	f__Sordariomycetes	g__Fusarium	s__Fusarium_equiseti
OTU647	k__Eukaryota	p__Fungi	c__Ascomycota	o__Pezizomycotina	f__Sordariomycetes	g__Isaria	s__Isaria_farinosa
OTU648	k__Eukaryota	p__Fungi	c__Ascomycota	o__Pezizomycotina	f__Sordariomycetes	g__Melanconis	s__Melanconis_alni
OTU649	k__Eukaryota	p__Fungi	c__Ascomycota	o__Pezizomycotina	f__Sordariomycetes	g__Neocosmospora	s__Neocosmospora_sp
OTU650	k__Eukaryota	p__Fungi	c__Ascomycota	o__Pezizomycotina	f__Sordariomycetes	g__Ophiocordyceps	s__Ophiocordyceps_cuboidea
OTU651	k__Eukaryota	p__Fungi	c__Ascomycota	o__Pezizomycotina	f__Sordariomycetes	g__Ophiognomonia	s__Ophiognomonia_melanostyla
OTU652	k__Eukaryota	p__Fungi	c__Ascomycota	o__Pezizomycotina	f__Sordariomycetes	g__Paecilomyces	s__Paecilomyces_variotii
OTU653	k__Eukaryota	p__Fungi	c__Ascomycota	o__Pezizomycotina	f__Sordariomycetes	g__Pestalotiopsis	s__Pestalotiopsis_foedans
OTU654	k__Eukaryota	p__Fungi	c__Ascomycota	o__Pezizomycotina	f__Sordariomycetes	g__Pestalotiopsis	s__Pestalotiopsis_glandicola
OTU655	k__Eukaryota	p__Fungi	c__Ascomycota	o__Pezizomycotina	f__Sordariomycetes	g__Sordariomycetes_X	s__Sordariomycetes_X_sp
OTU656	k__Eukaryota	p__Fungi	c__Ascomycota	o__Pezizomycotina	f__Sordariomycetes	g__Stachybotrys	s__Stachybotrys_sp
OTU657	k__Eukaryota	p__Fungi	c__Ascomycota	o__Pezizomycotina	f__Sordariomycetes	g__Verticillium	s__Verticillium_albo-atrum
OTU658	k__Eukaryota	p__Fungi	c__Ascomycota	o__Saccharomycotina	f__Lipomycetaceae	g__Lipomyces	s__Lipomyces_doorenjongii
OTU659	k__Eukaryota	p__Fungi	c__Ascomycota	o__Saccharomycotina	f__Lipomycetaceae	g__Myxozyma	s__Myxozyma_monticola
OTU660	k__Eukaryota	p__Fungi	c__Ascomycota	o__Saccharomycotina	f__Saccharomycetales	g__Candida	s__Candida_mucifera
OTU661	k__Eukaryota	p__Fungi	c__Ascomycota	o__Saccharomycotina	f__Saccharomycetales	g__Candida	s__Candida_orthopsilosis
OTU662	k__Eukaryota	p__Fungi	c__Ascomycota	o__Saccharomycotina	f__Saccharomycetales	g__Saccharomyces	s__Saccharomyces_cerevisiae
OTU663	k__Eukaryota	p__Fungi	c__Ascomycota	o__Taphrinomycotina	f__Taphrinomycetes	g__Taphrina	s__Taphrina_pruni
OTU664	k__Eukaryota	p__Fungi	c__Basidiomycota	o__Agaricomycotina	f__Agaricomycetes	g__Agaricomycetes_X	s__Agaricomycetes_X_sp
OTU665	k__Eukaryota	p__Fungi	c__Basidiomycota	o__Agaricomycotina	f__Agaricomycetes	g__Athelia	s__Athelia_epiphylla
OTU666	k__Eukaryota	p__Fungi	c__Basidiomycota	o__Agaricomycotina	f__Agaricomycetes	g__Athelia	s__Athelia_rolfsii
OTU667	k__Eukaryota	p__Fungi	c__Basidiomycota	o__Agaricomycotina	f__Agaricomycetes	g__Boletus	s__Boletus_edulis
OTU668	k__Eukaryota	p__Fungi	c__Basidiomycota	o__Agaricomycotina	f__Agaricomycetes	g__Ceraceomyces	s__Ceraceomyces_americanus
OTU669	k__Eukaryota	p__Fungi	c__Basidiomycota	o__Agaricomycotina	f__Agaricomycetes	g__Ciborinia	s__Ciborinia_camelliae
OTU670	k__Eukaryota	p__Fungi	c__Basidiomycota	o__Agaricomycotina	f__Agaricomycetes	g__Cylindrosporium	s__Cylindrosporium_sp
OTU671	k__Eukaryota	p__Fungi	c__Basidiomycota	o__Agaricomycotina	f__Agaricomycetes	g__Dendrothele	s__Dendrothele_americana
OTU672	k__Eukaryota	p__Fungi	c__Basidiomycota	o__Agaricomycotina	f__Agaricomycetes	g__Dolichousnea	s__Dolichousnea_diffracta
OTU673	k__Eukaryota	p__Fungi	c__Basidiomycota	o__Agaricomycotina	f__Agaricomycetes	g__Dolichousnea	s__Dolichousnea_longissima
OTU674	k__Eukaryota	p__Fungi	c__Basidiomycota	o__Agaricomycotina	f__Agaricomycetes	g__Macrolepiota	s__Macrolepiota_procera
OTU675	k__Eukaryota	p__Fungi	c__Basidiomycota	o__Agaricomycotina	f__Agaricomycetes	g__Macrosporium	s__Macrosporium_sp
OTU676	k__Eukaryota	p__Fungi	c__Basidiomycota	o__Agaricomycotina	f__Agaricomycetes	g__Mycena	s__Mycena_pura
OTU677	k__Eukaryota	p__Fungi	c__Basidiomycota	o__Agaricomycotina	f__Agaricomycetes	g__Neuropogon	s__Neuropogon_antarcticus
OTU678	k__Eukaryota	p__Fungi	c__Basidiomycota	o__Agaricomycotina	f__Agaricomycetes	g__Panellus	s__Panellus_stypticus
OTU679	k__Eukaryota	p__Fungi	c__Basidiomycota	o__Agaricomycotina	f__Agaricomycetes	g__Psathyrella	s__Psathyrella_fagetophila
OTU680	k__Eukaryota	p__Fungi	c__Basidiomycota	o__Agaricomycotina	f__Agaricomycetes	g__Psathyrella	s__Psathyrella_friesii
OTU681	k__Eukaryota	p__Fungi	c__Basidiomycota	o__Agaricomycotina	f__Agaricomycetes	g__Psathyrella	s__Psathyrella_fulvescens
OTU682	k__Eukaryota	p__Fungi	c__Basidiomycota	o__Agaricomycotina	f__Agaricomycetes	g__Psathyrella	s__Psathyrella_fusca
OTU683	k__Eukaryota	p__Fungi	c__Basidiomycota	o__Agaricomycotina	f__Agaricomycetes	g__Psathyrella	s__Psathyrella_gossypina
OTU684	k__Eukaryota	p__Fungi	c__Basidiomycota	o__Agaricomycotina	f__Agaricomycetes	g__Psathyrella	s__Psathyrella_multipedata
OTU685	k__Eukaryota	p__Fungi	c__Basidiomycota	o__Agaricomycotina	f__Agaricomycetes	g__Psathyrella	s__Psathyrella_ocellata
OTU686	k__Eukaryota	p__Fungi	c__Basidiomycota	o__Agaricomycotina	f__Agaricomycetes	g__Psathyrella	s__Psathyrella_olympiana
OTU687	k__Eukaryota	p__Fungi	c__Basidiomycota	o__Agaricomycotina	f__Agaricomycetes	g__Psathyrella	s__Psathyrella_phegophila
OTU688	k__Eukaryota	p__Fungi	c__Basidiomycota	o__Agaricomycotina	f__Agaricomycetes	g__Psathyrella	s__Psathyrella_rostellata
OTU689	k__Eukaryota	p__Fungi	c__Basidiomycota	o__Agaricomycotina	f__Agaricomycetes	g__Psathyrella	s__Psathyrella_sp
OTU690	k__Eukaryota	p__Fungi	c__Basidiomycota	o__Agaricomycotina	f__Agaricomycetes	g__Psathyrella	s__Psathyrella_spadicea
OTU691	k__Eukaryota	p__Fungi	c__Basidiomycota	o__Agaricomycotina	f__Agaricomycetes	g__Psathyrella	s__Psathyrella_spadiceogrisea
OTU692	k__Eukaryota	p__Fungi	c__Basidiomycota	o__Agaricomycotina	f__Agaricomycetes	g__Psathyrella	s__Psathyrella_spintrigeroides
OTU693	k__Eukaryota	p__Fungi	c__Basidiomycota	o__Agaricomycotina	f__Agaricomycetes	g__Psathyrella	s__Psathyrella_squamosa
OTU694	k__Eukaryota	p__Fungi	c__Basidiomycota	o__Agaricomycotina	f__Agaricomycetes	g__Psathyrella	s__Psathyrella_tephrophylla
OTU695	k__Eukaryota	p__Fungi	c__Basidiomycota	o__Agaricomycotina	f__Agaricomycetes	g__Schizophyllum	s__Schizophyllum_sp
OTU696	k__Eukaryota	p__Fungi	c__Basidiomycota	o__Agaricomycotina	f__Agaricomycetes	g__Simocybe	s__Simocybe_sp
OTU697	k__Eukaryota	p__Fungi	c__Basidiomycota	o__Agaricomycotina	f__Agaricomycetes	g__Tulasnella	s__Tulasnella_sp
OTU698	k__Eukaryota	p__Fungi	c__Basidiomycota	o__Agaricomycotina	f__Tremellomycetes	g__Biatoropsis	s__Biatoropsis_usnearum
OTU699	k__Eukaryota	p__Fungi	c__Basidiomycota	o__Agaricomycotina	f__Tremellomycetes	g__Trichosporon	s__Trichosporon_porosum
OTU700	k__Eukaryota	p__Fungi	c__Basidiomycota	o__Pucciniomycotina	f__Pucciniomycotina_X	g__Pucciniomycotina_XX	s__Pucciniomycotina_XX_sp
OTU701	k__Eukaryota	p__Fungi	c__Basidiomycota	o__Ustilaginomycotina	f__Ustilaginomycetes	g__Ustilago	s__Ustilago_cynodontis
OTU702	k__Eukaryota	p__Fungi	c__Blastocladiomycota	o__Blastocladiomycotina	f__Blastocladiomycetes	g__Blastocladiella	s__Blastocladiella_emersonii
OTU703	k__Eukaryota	p__Fungi	c__Blastocladiomycota	o__Blastocladiomycotina	f__Blastocladiomycetes	g__Blastocladiomycota_XX	s__Blastocladiomycota_XX_sp
OTU704	k__Eukaryota	p__Fungi	c__Chytridiomycota	o__Chytridiomycotina	f__Chytridiomycetes	g__Asterophlyctis	s__Asterophlyctis_sarcoptoides
OTU705	k__Eukaryota	p__Fungi	c__Chytridiomycota	o__Chytridiomycotina	f__Chytridiomycetes	g__Boothiomyces	s__Boothiomyces_macroporosum
OTU706	k__Eukaryota	p__Fungi	c__Chytridiomycota	o__Chytridiomycotina	f__Chytridiomycetes	g__Catenomyces	s__Catenomyces_sp
OTU707	k__Eukaryota	p__Fungi	c__Chytridiomycota	o__Chytridiomycotina	f__Chytridiomycetes	g__Chytridiomycetes_X	s__Chytridiomycetes_X_sp
OTU708	k__Eukaryota	p__Fungi	c__Chytridiomycota	o__Chytridiomycotina	f__Chytridiomycetes	g__Chytridium	s__Chytridium_lagenaria
OTU709	k__Eukaryota	p__Fungi	c__Chytridiomycota	o__Chytridiomycotina	f__Chytridiomycetes	g__Chytriomyces	s__Chytriomyces_hyalinus
OTU710	k__Eukaryota	p__Fungi	c__Chytridiomycota	o__Chytridiomycotina	f__Chytridiomycetes	g__Chytriomyces	s__Chytriomyces_sp
OTU711	k__Eukaryota	p__Fungi	c__Chytridiomycota	o__Chytridiomycotina	f__Chytridiomycetes	g__Chytriomyces	s__Chytriomyces_spinosus
OTU712	k__Eukaryota	p__Fungi	c__Chytridiomycota	o__Chytridiomycotina	f__Chytridiomycetes	g__Entophlyctis	s__Entophlyctis_helioformis
OTU713	k__Eukaryota	p__Fungi	c__Chytridiomycota	o__Chytridiomycotina	f__Chytridiomycetes	g__Entophlyctis	s__Entophlyctis_luteolus
OTU714	k__Eukaryota	p__Fungi	c__Chytridiomycota	o__Chytridiomycotina	f__Chytridiomycetes	g__Gromochytrium	s__Gromochytrium_mamkaevae
OTU715	k__Eukaryota	p__Fungi	c__Chytridiomycota	o__Chytridiomycotina	f__Chytridiomycetes	g__Maunachytrium	s__Maunachytrium_keaense
OTU716	k__Eukaryota	p__Fungi	c__Chytridiomycota	o__Chytridiomycotina	f__Chytridiomycetes	g__Obelidium	s__Obelidium_mucronatum
OTU717	k__Eukaryota	p__Fungi	c__Chytridiomycota	o__Chytridiomycotina	f__Chytridiomycetes	g__Physocladia	s__Physocladia_obscura
OTU718	k__Eukaryota	p__Fungi	c__Chytridiomycota	o__Chytridiomycotina	f__Chytridiomycetes	g__Rhizidium	s__Rhizidium_endosporangiatum
OTU719	k__Eukaryota	p__Fungi	c__Chytridiomycota	o__Chytridiomycotina	f__Chytridiomycetes	g__Rhizidium	s__Rhizidium_sp
OTU720	k__Eukaryota	p__Fungi	c__Chytridiomycota	o__Chytridiomycotina	f__Chytridiomycetes	g__Rhizoclosmatium	s__Rhizoclosmatium_globosum
OTU721	k__Eukaryota	p__Fungi	c__Chytridiomycota	o__Chytridiomycotina	f__Chytridiomycetes	g__Rhizophydium	s__Rhizophydium_sp
OTU722	k__Eukaryota	p__Fungi	c__Chytridiomycota	o__Chytridiomycotina	f__Chytridiomycetes	g__Rhyzophidiales_X	s__Rhyzophidiales_X_sp
OTU723	k__Eukaryota	p__Fungi	c__Chytridiomycota	o__Chytridiomycotina	f__Chytridiomycetes	g__Spizellomyces	s__Spizellomyces_punctatus
OTU724	k__Eukaryota	p__Fungi	c__Chytridiomycota	o__Chytridiomycotina	f__Chytridiomycetes	g__Spizellomyces	s__Spizellomyces_sp
OTU725	k__Eukaryota	p__Fungi	c__Chytridiomycota	o__Chytridiomycotina	f__Chytridiomycetes	g__Spizellomycetales-and-Rhizophlyctidales	s__Spizellomycetales-and-Rhizophlyctidales_sp
OTU726	k__Eukaryota	p__Fungi	c__Chytridiomycota	o__Chytridiomycotina	f__Chytridiomycotina_X	g__Chytridiomycotina_XX	s__Chytridiomycotina_XX_sp
OTU727	k__Eukaryota	p__Fungi	c__Chytridiomycota	o__Chytridiomycotina	f__Monoblepharidomycetes	g__Monoblepharis	s__Monoblepharis_insignis
OTU728	k__Eukaryota	p__Fungi	c__Chytridiomycota	o__Chytridiomycotina	f__Monoblepharidomycetes	g__Oedogoniomyces	s__Oedogoniomyces_sp
OTU729	k__Eukaryota	p__Fungi	c__Chytridiomycota	o__Chytridiomycotina	f__Neocallimastigomycetes	g__Orpinomyces	s__Orpinomyces_sp
OTU730	k__Eukaryota	p__Fungi	c__Cryptomycota	o__Cryptomycotina	f__Cryptomycotina_X	g__Cryptomycotina_XX	s__Cryptomycotina_XX_sp
OTU731	k__Eukaryota	p__Fungi	c__Cryptomycota	o__Cryptomycotina	f__Cryptomycotina_X	g__Rozella	s__Rozella_allomycis
OTU732	k__Eukaryota	p__Fungi	c__Entomophthoromycota	o__Entomophthoromycotina	f__Entomophthorales	g__Pandora	s__Pandora_dipterigena
OTU733	k__Eukaryota	p__Fungi	c__Fungi_X	o__Fungi_XX	f__Fungi_XXX	g__Fungi_XXXX	s__Fungi_XXXX_sp
OTU734	k__Eukaryota	p__Fungi	c__Fungi_X	o__Fungi_XX	f__Fungi_XXX	g__Tubercularia	s__Tubercularia_vulgaris
OTU735	k__Eukaryota	p__Fungi	c__Glomeromycota	o__Glomeromycotina	f__Glomeromycetes	g__Glomus	s__Glomus_sp
OTU736	k__Eukaryota	p__Fungi	c__Glomeromycota	o__Glomeromycotina	f__Glomeromycetes	g__Glomus	s__Glomus_versiforme
OTU737	k__Eukaryota	p__Fungi	c__Glomeromycota	o__Glomeromycotina	f__Glomeromycotina_X	g__Glomeromycotina_XX	s__Glomeromycotina_XX_sp
OTU738	k__Eukaryota	p__Fungi	c__Kickxellomycota	o__Kickxellomycotina	f__Harpellales	g__Spartiella	s__Spartiella_cf
OTU739	k__Eukaryota	p__Fungi	c__Microsporidiomycota	o__Microsporidiomycotina	f__Microsporidiomycotina_X	g__Antonospora	s__Antonospora_locustae
OTU740	k__Eukaryota	p__Fungi	c__Microsporidiomycota	o__Microsporidiomycotina	f__Microsporidiomycotina_X	g__Enterocytospora	s__Enterocytospora_artemiae
OTU741	k__Eukaryota	p__Fungi	c__Microsporidiomycota	o__Microsporidiomycotina	f__Microsporidiomycotina_X	g__Euplotespora	s__Euplotespora_binucleata
OTU742	k__Eukaryota	p__Fungi	c__Microsporidiomycota	o__Microsporidiomycotina	f__Microsporidiomycotina_X	g__Microsporidium	s__Microsporidium_sp
OTU743	k__Eukaryota	p__Fungi	c__Microsporidiomycota	o__Microsporidiomycotina	f__Microsporidiomycotina_X	g__Nosema	s__Nosema_bombi
OTU744	k__Eukaryota	p__Fungi	c__Microsporidiomycota	o__Microsporidiomycotina	f__Microsporidiomycotina_X	g__Nosema	s__Nosema_bombycis
OTU745	k__Eukaryota	p__Fungi	c__Microsporidiomycota	o__Microsporidiomycotina	f__Microsporidiomycotina_X	g__Ovavesicula	s__Ovavesicula_popilliae
OTU746	k__Eukaryota	p__Fungi	c__Microsporidiomycota	o__Microsporidiomycotina	f__Microsporidiomycotina_X	g__Vittaforma	s__Vittaforma_corneae
OTU747	k__Eukaryota	p__Fungi	c__Mucoromycota	o__Mucoromycotina	f__Mucoromycotina_X	g__Modicella	s__Modicella_malleola
OTU748	k__Eukaryota	p__Fungi	c__Mucoromycota	o__Mucoromycotina	f__Mucoromycotina_X	g__Mucoromycotina_XX	s__Mucoromycotina_XX_sp
OTU749	k__Eukaryota	p__Hacrobia_X	c__Telonemia_X	o__Telonemia_XX	f__Telonemia-Group-1	g__Telonemia-Group-1_X	s__Telonemia-Group-1_X_sp
OTU750	k__Eukaryota	p__Haptophyta	c__Pavlovophyceae	o__Pavlovales	f__Pavlovaceae	g__Pavlova	s__Pavlova_pinguis
OTU751	k__Eukaryota	p__Haptophyta	c__Prymnesiophyceae	o__Coccolithales	f__Chrysotilaceae	g__Chrysotila	s__Chrysotila_sp
OTU752	k__Eukaryota	p__Haptophyta	c__Prymnesiophyceae	o__Phaeocystales	f__Phaeocystaceae	g__Phaeocystis	s__Phaeocystis_globosa
OTU753	k__Eukaryota	p__Haptophyta	c__Prymnesiophyceae	o__Prymnesiales	f__Prymnesiaceae	g__Prymnesium	s__Prymnesium_sp
OTU754	k__Eukaryota	p__Haptophyta	c__Prymnesiophyceae	o__Prymnesiales	f__Prymnesiophyceae_Clade_B5	g__Prymnesiophyceae_Clade_B5_X	s__Prymnesiophyceae_Clade_B5_X_sp
OTU755	k__Eukaryota	p__Hemimastigophora	c__Hemimastigophora_X	o__Hemimastigophora_XX	f__Spironemidae	g__Hemimastix	s__Hemimastix_sp
OTU756	k__Eukaryota	p__Heterolobosea	c__Heterolobosea	o__Acrasida	f__Acrasidae	g__Acrasis	s__Acrasis_helenhemmesae
OTU757	k__Eukaryota	p__Heterolobosea	c__Heterolobosea	o__Acrasida	f__Acrasidae	g__Allovahlkampfia	s__Allovahlkampfia_sp
OTU758	k__Eukaryota	p__Heterolobosea	c__Heterolobosea	o__Pharyngomonada	f__Pharyngomonadidae	g__Pharyngomonas	s__Pharyngomonas_kirbyi
OTU759	k__Eukaryota	p__Heterolobosea	c__Heterolobosea	o__Tetramitia_I	f__Neovahlkampfiidae	g__Neovahlkampfia	s__Neovahlkampfia_nana
OTU760	k__Eukaryota	p__Heterolobosea	c__Heterolobosea	o__Tetramitia_I	f__Neovahlkampfiidae	g__Neovahlkampfia	s__Neovahlkampfia_sp
OTU761	k__Eukaryota	p__Heterolobosea	c__Heterolobosea	o__Tetramitia_I	f__Neovahlkampfiidae	g__Neovahlkampfiidae_X	s__Neovahlkampfiidae_X_sp
OTU762	k__Eukaryota	p__Heterolobosea	c__Heterolobosea	o__Tetramitia_III	f__Vahlkampfiidae_III	g__Naegleria	s__Naegleria_australiensis
OTU763	k__Eukaryota	p__Heterolobosea	c__Heterolobosea	o__Tetramitia_VI	f__Tetramitia_VI_X	g__Parafumarolamoeba	s__Parafumarolamoeba_alta
OTU764	k__Eukaryota	p__Heterolobosea	c__Heterolobosea	o__Tetramitia_VI	f__Tetramitia_VI_X	g__Parafumarolamoeba	s__Parafumarolamoeba_sp
OTU765	k__Eukaryota	p__Heterolobosea	c__Heterolobosea	o__Tetramitia_VI	f__Tetramitia_VI_X	g__Paravahlkampfia	s__Paravahlkampfia_ustiana
OTU766	k__Eukaryota	p__Heterolobosea	c__Heterolobosea	o__Tetramitia_VI	f__Tetramitia_VI_X	g__Tetramitia_VI_1	s__Tetramitia_VI_1_sp
OTU767	k__Eukaryota	p__Heterolobosea	c__Heterolobosea	o__Tetramitia_VI	f__Tetramitia_VI_X	g__Vrihiamoeba	s__Vrihiamoeba_italica
OTU768	k__Eukaryota	p__Metazoa	c__Annelida	o__Annelida_X	f__Annelida_XX	g__Aeolosoma	s__Aeolosoma_sp
OTU769	k__Eukaryota	p__Metazoa	c__Annelida	o__Annelida_X	f__Annelida_XX	g__Annelida_XXX	s__Annelida_XXX_sp
OTU770	k__Eukaryota	p__Metazoa	c__Annelida	o__Annelida_X	f__Annelida_XX	g__Aurospio	s__Aurospio_dibranchiata
OTU771	k__Eukaryota	p__Metazoa	c__Annelida	o__Annelida_X	f__Annelida_XX	g__Mesochaetopterus	s__Mesochaetopterus_taylori
OTU772	k__Eukaryota	p__Metazoa	c__Annelida	o__Annelida_X	f__Annelida_XX	g__Protodrilus	s__Protodrilus_purpureus
OTU773	k__Eukaryota	p__Metazoa	c__Annelida	o__Annelida_X	f__Annelida_XX	g__Rhyacodrilus	s__Rhyacodrilus_falciformis
OTU774	k__Eukaryota	p__Metazoa	c__Annelida	o__Annelida_X	f__Annelida_XX	g__Rhyacodrilus	s__Rhyacodrilus_hiemalis
OTU775	k__Eukaryota	p__Metazoa	c__Annelida	o__Annelida_X	f__Annelida_XX	g__Rhyacodrilus	s__Rhyacodrilus_subterraneus
OTU776	k__Eukaryota	p__Metazoa	c__Annelida	o__Annelida_X	f__Annelida_XX	g__Tubifex	s__Tubifex_ignotus
OTU777	k__Eukaryota	p__Metazoa	c__Arthropoda	o__Chelicerata	f__Arachnida	g__Fecenia	s__Fecenia_sp
OTU778	k__Eukaryota	p__Metazoa	c__Arthropoda	o__Chelicerata	f__Arachnida	g__Horreolanus	s__Horreolanus_orphanus
OTU779	k__Eukaryota	p__Metazoa	c__Arthropoda	o__Chelicerata	f__Arachnida	g__Parasitatax	s__Unionicola_foili
OTU780	k__Eukaryota	p__Metazoa	c__Arthropoda	o__Chelicerata	f__Arachnida	g__Psechrus	s__Psechrus_sp
OTU781	k__Eukaryota	p__Metazoa	c__Arthropoda	o__Crustacea	f__Branchiopoda	g__Acantholeberis	s__Acantholeberis_curvirostris
OTU782	k__Eukaryota	p__Metazoa	c__Arthropoda	o__Crustacea	f__Branchiopoda	g__Acroperus	s__Acroperus_harpae
OTU783	k__Eukaryota	p__Metazoa	c__Arthropoda	o__Crustacea	f__Branchiopoda	g__Bosmina	s__Bosmina_longirostris
OTU784	k__Eukaryota	p__Metazoa	c__Arthropoda	o__Crustacea	f__Branchiopoda	g__Ceriodaphnia	s__Ceriodaphnia_dubia
OTU785	k__Eukaryota	p__Metazoa	c__Arthropoda	o__Crustacea	f__Branchiopoda	g__Chydorus	s__Chydorus_sphaericus
OTU786	k__Eukaryota	p__Metazoa	c__Arthropoda	o__Crustacea	f__Branchiopoda	g__Daphnia	s__Daphnia_pulex
OTU787	k__Eukaryota	p__Metazoa	c__Arthropoda	o__Crustacea	f__Branchiopoda	g__Diaphanosoma	s__Diaphanosoma_sp
OTU788	k__Eukaryota	p__Metazoa	c__Arthropoda	o__Crustacea	f__Branchiopoda	g__Dumontia_crustacea	s__Dumontia_oregonensis
OTU789	k__Eukaryota	p__Metazoa	c__Arthropoda	o__Crustacea	f__Branchiopoda	g__Leydigiopsis	s__Leydigiopsis_curvirostris
OTU790	k__Eukaryota	p__Metazoa	c__Arthropoda	o__Crustacea	f__Branchiopoda	g__Macrothrix	s__Macrothrix_triserialis
OTU791	k__Eukaryota	p__Metazoa	c__Arthropoda	o__Crustacea	f__Branchiopoda	g__Oxyurella	s__Oxyurella_longicaudis
OTU792	k__Eukaryota	p__Metazoa	c__Arthropoda	o__Crustacea	f__Branchiopoda	g__Pleuroxus	s__Pleuroxus_aduncus
OTU793	k__Eukaryota	p__Metazoa	c__Arthropoda	o__Crustacea	f__Branchiopoda	g__Rhynchochydorus	s__Rhynchochydorus_australiensis
OTU794	k__Eukaryota	p__Metazoa	c__Arthropoda	o__Crustacea	f__Branchiopoda	g__Scapholeberis	s__Scapholeberis_mucronata
OTU795	k__Eukaryota	p__Metazoa	c__Arthropoda	o__Crustacea	f__Branchiopoda	g__Sida	s__Sida_crystallina
OTU796	k__Eukaryota	p__Metazoa	c__Arthropoda	o__Crustacea	f__Branchiopoda	g__Simocephalus	s__Simocephalus_serrulatus
OTU797	k__Eukaryota	p__Metazoa	c__Arthropoda	o__Crustacea	f__Branchiopoda	g__Simocephalus	s__Simocephalus_vetulus
OTU798	k__Eukaryota	p__Metazoa	c__Arthropoda	o__Crustacea	f__Branchiopoda	g__Wlassicsia	s__Wlassicsia_pannonica
OTU799	k__Eukaryota	p__Metazoa	c__Arthropoda	o__Crustacea	f__Malacostraca	g__Thylakogaster	s__Thylakogaster_sp
OTU800	k__Eukaryota	p__Metazoa	c__Arthropoda	o__Crustacea	f__Maxillopoda	g__Acanthocyclops	s__Acanthocyclops_viridis
OTU801	k__Eukaryota	p__Metazoa	c__Arthropoda	o__Crustacea	f__Maxillopoda	g__Anthessius	s__Anthessius_sp
OTU802	k__Eukaryota	p__Metazoa	c__Arthropoda	o__Crustacea	f__Maxillopoda	g__Apocyclops	s__Apocyclops_royi
OTU803	k__Eukaryota	p__Metazoa	c__Arthropoda	o__Crustacea	f__Maxillopoda	g__Cyclops	s__Cyclops_kolensis
OTU804	k__Eukaryota	p__Metazoa	c__Arthropoda	o__Crustacea	f__Maxillopoda	g__Cyclops	s__Cyclops_sp
OTU805	k__Eukaryota	p__Metazoa	c__Arthropoda	o__Crustacea	f__Maxillopoda	g__Eucyclops	s__Eucyclops_dumonti
OTU806	k__Eukaryota	p__Metazoa	c__Arthropoda	o__Crustacea	f__Maxillopoda	g__Eucyclops	s__Eucyclops_macruroides
OTU807	k__Eukaryota	p__Metazoa	c__Arthropoda	o__Crustacea	f__Maxillopoda	g__Eucyclops	s__Eucyclops_serrulatus
OTU808	k__Eukaryota	p__Metazoa	c__Arthropoda	o__Crustacea	f__Maxillopoda	g__Eucyclops	s__Eucyclops_speratus
OTU809	k__Eukaryota	p__Metazoa	c__Arthropoda	o__Crustacea	f__Maxillopoda	g__Eudiaptomus	s__Eudiaptomus_sp
OTU810	k__Eukaryota	p__Metazoa	c__Arthropoda	o__Crustacea	f__Maxillopoda	g__Macrocyclops	s__Macrocyclops_albidus
OTU811	k__Eukaryota	p__Metazoa	c__Arthropoda	o__Crustacea	f__Maxillopoda	g__Maxillopoda_X	s__Maxillopoda_X_sp
OTU812	k__Eukaryota	p__Metazoa	c__Arthropoda	o__Crustacea	f__Maxillopoda	g__Paracyclopina	s__Paracyclopina_nana
OTU813	k__Eukaryota	p__Metazoa	c__Arthropoda	o__Crustacea	f__Maxillopoda	g__Pseudocyclops	s__Pseudocyclops_sp
OTU814	k__Eukaryota	p__Metazoa	c__Arthropoda	o__Crustacea	f__Maxillopoda	g__Pseudodiaptomus	s__Pseudodiaptomus_inopinus
OTU815	k__Eukaryota	p__Metazoa	c__Arthropoda	o__Crustacea	f__Maxillopoda	g__Sinergasilus	s__Sinergasilus_polycolpus
OTU816	k__Eukaryota	p__Metazoa	c__Arthropoda	o__Crustacea	f__Maxillopoda	g__Sinocalanus	s__Sinocalanus_sinensis
OTU817	k__Eukaryota	p__Metazoa	c__Arthropoda	o__Crustacea	f__Ostracoda	g__Cypria	s__Cypria_crenulata
OTU818	k__Eukaryota	p__Metazoa	c__Arthropoda	o__Crustacea	f__Ostracoda	g__Cypridopsis	s__Cypridopsis_japonica
OTU819	k__Eukaryota	p__Metazoa	c__Arthropoda	o__Crustacea	f__Ostracoda	g__Ilyocypris	s__Ilyocypris_japonica
OTU820	k__Eukaryota	p__Metazoa	c__Arthropoda	o__Crustacea	f__Ostracoda	g__Ostracoda_X	s__Ostracoda_X_sp
OTU821	k__Eukaryota	p__Metazoa	c__Arthropoda	o__Hexapoda	f__Collembola	g__Sminthurides	s__Sminthurides_aquaticus
OTU822	k__Eukaryota	p__Metazoa	c__Arthropoda	o__Hexapoda	f__Insecta	g__Acricotopus	s__Acricotopus_lucens
OTU823	k__Eukaryota	p__Metazoa	c__Arthropoda	o__Hexapoda	f__Insecta	g__Drosophila	s__Drosophila_persimilis
OTU824	k__Eukaryota	p__Metazoa	c__Arthropoda	o__Hexapoda	f__Insecta	g__Harnischia	s__Harnischia_sp
OTU825	k__Eukaryota	p__Metazoa	c__Arthropoda	o__Hexapoda	f__Insecta	g__Pedicinus	s__Pedicinus_sp
OTU826	k__Eukaryota	p__Metazoa	c__Cnidaria	o__Cnidaria_X	f__Anthozoa	g__Metarhodactis	s__Metarhodactis_sp
OTU827	k__Eukaryota	p__Metazoa	c__Cnidaria	o__Cnidaria_X	f__Hydrozoa	g__Hydra	s__Hydra_magnipapillata
OTU828	k__Eukaryota	p__Metazoa	c__Craniata	o__Craniata_X	f__Craniata_XX	g__Pongo	s__Pongo_abelii
OTU829	k__Eukaryota	p__Metazoa	c__Craniata	o__Craniata_X	f__Mammalia	g__Equus	s__Equus_caballus
OTU830	k__Eukaryota	p__Metazoa	c__Craniata	o__Craniata_X	f__Mammalia	g__Homo	s__Homo_sapiens
OTU831	k__Eukaryota	p__Metazoa	c__Craniata	o__Craniata_X	f__Teleostei	g__Anguilla	s__Anguilla_rostrata
OTU832	k__Eukaryota	p__Metazoa	c__Craniata	o__Craniata_X	f__Teleostei	g__Auxis	s__Auxis_rochei
OTU833	k__Eukaryota	p__Metazoa	c__Craniata	o__Craniata_X	f__Teleostei	g__Danio	s__Danio_rerio
OTU834	k__Eukaryota	p__Metazoa	c__Craniata	o__Craniata_X	f__Teleostei	g__Megalobrama	s__Megalobrama_amblycephala
OTU835	k__Eukaryota	p__Metazoa	c__Craniata	o__Craniata_X	f__Teleostei	g__Oncorhynchus	s__Oncorhynchus_mykiss
OTU836	k__Eukaryota	p__Metazoa	c__Craniata	o__Craniata_X	f__Teleostei	g__Pimelabditus	s__Pimelabditus_moli
OTU837	k__Eukaryota	p__Metazoa	c__Echinodermata	o__Echinodermata_X	f__Echinodermata_XX	g__Paracentrotus	s__Paracentrotus_lividus
OTU838	k__Eukaryota	p__Metazoa	c__Gastrotricha	o__Gastrotricha_X	f__Gastrotricha_XX	g__Chaetonotus	s__Chaetonotus_heideri
OTU839	k__Eukaryota	p__Metazoa	c__Gastrotricha	o__Gastrotricha_X	f__Gastrotricha_XX	g__Chaetonotus	s__Chaetonotus_hystrix
OTU840	k__Eukaryota	p__Metazoa	c__Gastrotricha	o__Gastrotricha_X	f__Gastrotricha_XX	g__Chaetonotus	s__Chaetonotus_neptuni
OTU841	k__Eukaryota	p__Metazoa	c__Gastrotricha	o__Gastrotricha_X	f__Gastrotricha_XX	g__Chaetonotus	s__Chaetonotus_sp
OTU842	k__Eukaryota	p__Metazoa	c__Gastrotricha	o__Gastrotricha_X	f__Gastrotricha_XX	g__Gastrotricha_XXX	s__Gastrotricha_XXX_sp
OTU843	k__Eukaryota	p__Metazoa	c__Gastrotricha	o__Gastrotricha_X	f__Gastrotricha_XX	g__Halichaetonotus	s__Halichaetonotus_schromi
OTU844	k__Eukaryota	p__Metazoa	c__Gastrotricha	o__Gastrotricha_X	f__Gastrotricha_XX	g__Heterolepidoderma	s__Heterolepidoderma_sp
OTU845	k__Eukaryota	p__Metazoa	c__Gastrotricha	o__Gastrotricha_X	f__Gastrotricha_XX	g__Ichthydium	s__Ichthydium_squamigerum
OTU846	k__Eukaryota	p__Metazoa	c__Gastrotricha	o__Gastrotricha_X	f__Gastrotricha_XX	g__Lepidodermella	s__Lepidodermella_squamata
OTU847	k__Eukaryota	p__Metazoa	c__Hemichordata	o__Hemichordata_X	f__Hemichordata_XX	g__Schizocardium	s__Schizocardium_sp
OTU848	k__Eukaryota	p__Metazoa	c__Mollusca	o__Bivalvia	f__Heteroconchia	g__Pharella	s__Pharella_javanica
OTU849	k__Eukaryota	p__Metazoa	c__Mollusca	o__Bivalvia	f__Palaeoheterodonta	g__Elliptio	s__Elliptio_complanata
OTU850	k__Eukaryota	p__Metazoa	c__Mollusca	o__Bivalvia	f__Palaeoheterodonta	g__Unio	s__Unio_pictorum
OTU851	k__Eukaryota	p__Metazoa	c__Mollusca	o__Gastropoda	f__Gastropoda_X	g__Adeuomphalus	s__Adeuomphalus_elegans
OTU852	k__Eukaryota	p__Metazoa	c__Mollusca	o__Gastropoda	f__Nudibranchia	g__Bathydoris	s__Bathydoris_clavigera
OTU853	k__Eukaryota	p__Metazoa	c__Myxozoa	o__Myxozoa_X	f__Myxosporea	g__Sphaerospora	s__Sphaerospora_molnari
OTU854	k__Eukaryota	p__Metazoa	c__Nematoda	o__Chromadorea	f__Chromadorea_X	g__Ascaris	s__Ascaris_suum
OTU855	k__Eukaryota	p__Metazoa	c__Nematoda	o__Chromadorea	f__Chromadorea_X	g__Aulolaimus	s__Aulolaimus_oxycephalus
OTU856	k__Eukaryota	p__Metazoa	c__Nematoda	o__Chromadorea	f__Chromadorea_X	g__Chromadorea_XX	s__Chromadorea_XX_sp
OTU857	k__Eukaryota	p__Metazoa	c__Nematoda	o__Chromadorea	f__Chromadorea_X	g__Eumonhystera	s__Eumonhystera_sp
OTU858	k__Eukaryota	p__Metazoa	c__Nematoda	o__Chromadorea	f__Chromadorea_X	g__Meloidogyne	s__Meloidogyne_incognita
OTU859	k__Eukaryota	p__Metazoa	c__Nematoda	o__Chromadorea	f__Chromadorea_X	g__Monhystera	s__Monhystera_paludicola
OTU860	k__Eukaryota	p__Metazoa	c__Nematoda	o__Chromadorea	f__Chromadorea_X	g__Pellioditis	s__Pellioditis_marina
OTU861	k__Eukaryota	p__Metazoa	c__Nematoda	o__Chromadorea	f__Chromadorea_X	g__Rhabdias	s__Rhabdias_bakeri
OTU862	k__Eukaryota	p__Metazoa	c__Nematoda	o__Chromadorea	f__Chromadorea_X	g__Rhabdias	s__Rhabdias_ranae
OTU863	k__Eukaryota	p__Metazoa	c__Nematoda	o__Enoplea	f__Enoplea_X	g__Enoplea_XX	s__Enoplea_XX_sp
OTU864	k__Eukaryota	p__Metazoa	c__Nematoda	o__Enoplea	f__Enoplea_X	g__Epitobrilus	s__Epitobrilus_stefanskii
OTU865	k__Eukaryota	p__Metazoa	c__Nematoda	o__Enoplea	f__Enoplea_X	g__Laimydorus	s__Laimydorus_sp
OTU866	k__Eukaryota	p__Metazoa	c__Nematoda	o__Enoplea	f__Enoplea_X	g__Mylonchulus	s__Mylonchulus_rotundicaudatus
OTU867	k__Eukaryota	p__Metazoa	c__Platyhelminthes	o__Cestoda	f__Eucestoda	g__Proteocephalus	s__Proteocephalus_tetrastomus
OTU868	k__Eukaryota	p__Metazoa	c__Platyhelminthes	o__Monogenea	f__Monopisthocotylea	g__Dactylogyrus	s__Dactylogyrus_falciformis
OTU869	k__Eukaryota	p__Metazoa	c__Platyhelminthes	o__Monogenea	f__Monopisthocotylea	g__Tetrancistrum	s__Tetrancistrum_nebulosi
OTU870	k__Eukaryota	p__Metazoa	c__Platyhelminthes	o__Trematoda	f__Digenea	g__Digenea_X	s__Digenea_X_sp
OTU871	k__Eukaryota	p__Metazoa	c__Platyhelminthes	o__Trematoda	f__Digenea	g__Prosthodendrium	s__Prosthodendrium_longiforme
OTU872	k__Eukaryota	p__Metazoa	c__Platyhelminthes	o__Trematoda	f__Digenea	g__Rubenstrema	s__Rubenstrema_exasperatum
OTU873	k__Eukaryota	p__Metazoa	c__Platyhelminthes	o__Turbellaria	f__Catenulida	g__Stenostomum	s__Stenostomum_leucops
OTU874	k__Eukaryota	p__Metazoa	c__Platyhelminthes	o__Turbellaria	f__Catenulida	g__Stenostomum	s__Stenostomum_leucops_aquariorum
OTU875	k__Eukaryota	p__Metazoa	c__Platyhelminthes	o__Turbellaria	f__Catenulida	g__Stenostomum	s__Stenostomum_sp
OTU876	k__Eukaryota	p__Metazoa	c__Platyhelminthes	o__Turbellaria	f__Macrostomorpha	g__Macrostomum	s__Macrostomum_tuba
OTU877	k__Eukaryota	p__Metazoa	c__Platyhelminthes	o__Turbellaria	f__Rhabdocoela	g__Dalyellia	s__Dalyellia_viridis
OTU878	k__Eukaryota	p__Metazoa	c__Platyhelminthes	o__Turbellaria	f__Rhabdocoela	g__Gieysztoria	s__Gieysztoria_dodgei
OTU879	k__Eukaryota	p__Metazoa	c__Platyhelminthes	o__Turbellaria	f__Rhabdocoela	g__Gieysztoria	s__Gieysztoria_sp
OTU880	k__Eukaryota	p__Metazoa	c__Porifera	o__Porifera_X	f__Demospongiae	g__Ephydatia	s__Ephydatia_fluviatilis
OTU881	k__Eukaryota	p__Metazoa	c__Porifera	o__Porifera_X	f__Demospongiae	g__Eunapius	s__Eunapius_sp
OTU882	k__Eukaryota	p__Metazoa	c__Porifera	o__Porifera_X	f__Demospongiae	g__Tedania	s__Tedania_strongylostyla
OTU883	k__Eukaryota	p__Metazoa	c__Porifera	o__Porifera_X	f__Demospongiae	g__Trochospongilla	s__Trochospongilla_pennsylvanica
OTU884	k__Eukaryota	p__Metazoa	c__Rotifera	o__Rotifera_X	f__Rotifera_XX	g__Adineta	s__Adineta_vaga
OTU885	k__Eukaryota	p__Metazoa	c__Rotifera	o__Rotifera_X	f__Rotifera_XX	g__Brachionus	s__Brachionus_calyciflorus
OTU886	k__Eukaryota	p__Metazoa	c__Rotifera	o__Rotifera_X	f__Rotifera_XX	g__Brachionus	s__Brachionus_sp
OTU887	k__Eukaryota	p__Metazoa	c__Rotifera	o__Rotifera_X	f__Rotifera_XX	g__Cephalodella	s__Cephalodella_forficula
OTU888	k__Eukaryota	p__Metazoa	c__Rotifera	o__Rotifera_X	f__Rotifera_XX	g__Conochilus	s__Conochilus_unicornis
OTU889	k__Eukaryota	p__Metazoa	c__Rotifera	o__Rotifera_X	f__Rotifera_XX	g__Epiphanes	s__Epiphanes_senta
OTU890	k__Eukaryota	p__Metazoa	c__Rotifera	o__Rotifera_X	f__Rotifera_XX	g__Filinia	s__Filinia_longiseta
OTU891	k__Eukaryota	p__Metazoa	c__Rotifera	o__Rotifera_X	f__Rotifera_XX	g__Monostyla	s__Monostyla_sp
OTU892	k__Eukaryota	p__Metazoa	c__Rotifera	o__Rotifera_X	f__Rotifera_XX	g__Rotifera_XXX	s__Rotifera_XXX_sp
OTU893	k__Eukaryota	p__Metazoa	c__Rotifera	o__Rotifera_X	f__Rotifera_XX	g__Sinantherina	s__Sinantherina_socialis
OTU894	k__Eukaryota	p__Ochrophyta	c__Bacillariophyta	o__Bacillariophyta_X	f__Araphid-pennate	g__Araphid-pennate_X	s__Araphid-pennate_X_sp
OTU895	k__Eukaryota	p__Ochrophyta	c__Bacillariophyta	o__Bacillariophyta_X	f__Araphid-pennate	g__Fragilaria	s__Fragilaria_striatula
OTU896	k__Eukaryota	p__Ochrophyta	c__Bacillariophyta	o__Bacillariophyta_X	f__Araphid-pennate	g__Hyalosira	s__Hyalosira_sp
OTU897	k__Eukaryota	p__Ochrophyta	c__Bacillariophyta	o__Bacillariophyta_X	f__Araphid-pennate	g__Ulnaria	s__Ulnaria_acus
OTU898	k__Eukaryota	p__Ochrophyta	c__Bacillariophyta	o__Bacillariophyta_X	f__Araphid-pennate	g__Ulnaria	s__Ulnaria_ulna
OTU899	k__Eukaryota	p__Ochrophyta	c__Bacillariophyta	o__Bacillariophyta_X	f__Polar-centric-Mediophyceae	g__Conticribra	s__Conticribra_weissflogii
OTU900	k__Eukaryota	p__Ochrophyta	c__Bacillariophyta	o__Bacillariophyta_X	f__Polar-centric-Mediophyceae	g__Cyclotella	s__Cyclotella_meneghiniana
OTU901	k__Eukaryota	p__Ochrophyta	c__Bacillariophyta	o__Bacillariophyta_X	f__Polar-centric-Mediophyceae	g__Cyclotella	s__Cyclotella_scaldensis
OTU902	k__Eukaryota	p__Ochrophyta	c__Bacillariophyta	o__Bacillariophyta_X	f__Polar-centric-Mediophyceae	g__Cyclotella	s__Cyclotella_striata
OTU903	k__Eukaryota	p__Ochrophyta	c__Bacillariophyta	o__Bacillariophyta_X	f__Polar-centric-Mediophyceae	g__Discostella	s__Discostella_sp
OTU904	k__Eukaryota	p__Ochrophyta	c__Bacillariophyta	o__Bacillariophyta_X	f__Polar-centric-Mediophyceae	g__Polar-centric-Mediophyceae_X	s__Polar-centric-Mediophyceae_X_sp
OTU905	k__Eukaryota	p__Ochrophyta	c__Bacillariophyta	o__Bacillariophyta_X	f__Polar-centric-Mediophyceae	g__Skeletonema	s__Skeletonema_costatum
OTU906	k__Eukaryota	p__Ochrophyta	c__Bacillariophyta	o__Bacillariophyta_X	f__Polar-centric-Mediophyceae	g__Stephanodiscus	s__Stephanodiscus_sp
OTU907	k__Eukaryota	p__Ochrophyta	c__Bacillariophyta	o__Bacillariophyta_X	f__Polar-centric-Mediophyceae	g__Thalassiosira	s__Thalassiosira_anguste-lineata
OTU908	k__Eukaryota	p__Ochrophyta	c__Bacillariophyta	o__Bacillariophyta_X	f__Polar-centric-Mediophyceae	g__Thalassiosira	s__Thalassiosira_eccentrica
OTU909	k__Eukaryota	p__Ochrophyta	c__Bacillariophyta	o__Bacillariophyta_X	f__Polar-centric-Mediophyceae	g__Thalassiosira	s__Thalassiosira_guillardii
OTU910	k__Eukaryota	p__Ochrophyta	c__Bacillariophyta	o__Bacillariophyta_X	f__Polar-centric-Mediophyceae	g__Thalassiosira	s__Thalassiosira_nordenskioeldii
OTU911	k__Eukaryota	p__Ochrophyta	c__Bacillariophyta	o__Bacillariophyta_X	f__Polar-centric-Mediophyceae	g__Thalassiosira	s__Thalassiosira_oceanica
OTU912	k__Eukaryota	p__Ochrophyta	c__Bacillariophyta	o__Bacillariophyta_X	f__Polar-centric-Mediophyceae	g__Thalassiosira	s__Thalassiosira_profunda
OTU913	k__Eukaryota	p__Ochrophyta	c__Bacillariophyta	o__Bacillariophyta_X	f__Polar-centric-Mediophyceae	g__Thalassiosira	s__Thalassiosira_pseudonana
OTU914	k__Eukaryota	p__Ochrophyta	c__Bacillariophyta	o__Bacillariophyta_X	f__Polar-centric-Mediophyceae	g__Thalassiosira	s__Thalassiosira_sp
OTU915	k__Eukaryota	p__Ochrophyta	c__Bacillariophyta	o__Bacillariophyta_X	f__Polar-centric-Mediophyceae	g__Thalassiosira	s__Thalassiosira_tenera
OTU916	k__Eukaryota	p__Ochrophyta	c__Bacillariophyta	o__Bacillariophyta_X	f__Polar-centric-Mediophyceae	g__Urosolenia	s__Urosolenia_eriensis
OTU917	k__Eukaryota	p__Ochrophyta	c__Bacillariophyta	o__Bacillariophyta_X	f__Radial-centric-basal-Coscinodiscophyceae	g__Actinocyclus	s__Actinocyclus_actinochilus
OTU918	k__Eukaryota	p__Ochrophyta	c__Bacillariophyta	o__Bacillariophyta_X	f__Radial-centric-basal-Coscinodiscophyceae	g__Aulacoseira	s__Aulacoseira_ambigua
OTU919	k__Eukaryota	p__Ochrophyta	c__Bacillariophyta	o__Bacillariophyta_X	f__Radial-centric-basal-Coscinodiscophyceae	g__Aulacoseira	s__Aulacoseira_baicalensis
OTU920	k__Eukaryota	p__Ochrophyta	c__Bacillariophyta	o__Bacillariophyta_X	f__Radial-centric-basal-Coscinodiscophyceae	g__Aulacoseira	s__Aulacoseira_distans
OTU921	k__Eukaryota	p__Ochrophyta	c__Bacillariophyta	o__Bacillariophyta_X	f__Radial-centric-basal-Coscinodiscophyceae	g__Aulacoseira	s__Aulacoseira_granulata
OTU922	k__Eukaryota	p__Ochrophyta	c__Bacillariophyta	o__Bacillariophyta_X	f__Radial-centric-basal-Coscinodiscophyceae	g__Aulacoseira	s__Aulacoseira_nyassensis
OTU923	k__Eukaryota	p__Ochrophyta	c__Bacillariophyta	o__Bacillariophyta_X	f__Radial-centric-basal-Coscinodiscophyceae	g__Melosira	s__Melosira_varians
OTU924	k__Eukaryota	p__Ochrophyta	c__Bacillariophyta	o__Bacillariophyta_X	f__Raphid-pennate	g__Bacillaria	s__Bacillaria_paxillifer
OTU925	k__Eukaryota	p__Ochrophyta	c__Bacillariophyta	o__Bacillariophyta_X	f__Raphid-pennate	g__Cylindrotheca	s__Cylindrotheca_closterium
OTU926	k__Eukaryota	p__Ochrophyta	c__Bacillariophyta	o__Bacillariophyta_X	f__Raphid-pennate	g__Cymbella	s__Cymbella_amphioxys
OTU927	k__Eukaryota	p__Ochrophyta	c__Bacillariophyta	o__Bacillariophyta_X	f__Raphid-pennate	g__Cymbella	s__Cymbella_cistuliformis
OTU928	k__Eukaryota	p__Ochrophyta	c__Bacillariophyta	o__Bacillariophyta_X	f__Raphid-pennate	g__Cymbella	s__Cymbella_tumida
OTU929	k__Eukaryota	p__Ochrophyta	c__Bacillariophyta	o__Bacillariophyta_X	f__Raphid-pennate	g__Cymbopleura	s__Cymbopleura_naviculiformis
OTU930	k__Eukaryota	p__Ochrophyta	c__Bacillariophyta	o__Bacillariophyta_X	f__Raphid-pennate	g__Fistulifera	s__Fistulifera_pelliculosa
OTU931	k__Eukaryota	p__Ochrophyta	c__Bacillariophyta	o__Bacillariophyta_X	f__Raphid-pennate	g__Fistulifera	s__Fistulifera_saprophila
OTU932	k__Eukaryota	p__Ochrophyta	c__Bacillariophyta	o__Bacillariophyta_X	f__Raphid-pennate	g__Gomphonema	s__Gomphonema_parvulum
OTU933	k__Eukaryota	p__Ochrophyta	c__Bacillariophyta	o__Bacillariophyta_X	f__Raphid-pennate	g__Mayamaea	s__Mayamaea_atomus_var._atomus
OTU934	k__Eukaryota	p__Ochrophyta	c__Bacillariophyta	o__Bacillariophyta_X	f__Raphid-pennate	g__Nitzschia	s__Nitzschia_amphibia
OTU935	k__Eukaryota	p__Ochrophyta	c__Bacillariophyta	o__Bacillariophyta_X	f__Raphid-pennate	g__Nitzschia	s__Nitzschia_inconspicua
OTU936	k__Eukaryota	p__Ochrophyta	c__Bacillariophyta	o__Bacillariophyta_X	f__Raphid-pennate	g__Nitzschia	s__Nitzschia_palea
OTU937	k__Eukaryota	p__Ochrophyta	c__Bacillariophyta	o__Bacillariophyta_X	f__Raphid-pennate	g__Raphid-pennate_X	s__Raphid-pennate_X_sp
OTU938	k__Eukaryota	p__Ochrophyta	c__Bacillariophyta	o__Bacillariophyta_X	f__Raphid-pennate	g__Surirella	s__Surirella_angusta
OTU939	k__Eukaryota	p__Ochrophyta	c__Bacillariophyta	o__Bacillariophyta_X	f__Raphid-pennate	g__Surirella	s__Surirella_sp
OTU940	k__Eukaryota	p__Ochrophyta	c__Bicoecea	o__Anoecales	f__Cafeteriaceae	g__Cafeteria	s__Cafeteria_biegae
OTU941	k__Eukaryota	p__Ochrophyta	c__Bicoecea	o__Anoecales	f__Cafeteriaceae	g__Cafeteria	s__Cafeteria_burkhardae
OTU942	k__Eukaryota	p__Ochrophyta	c__Bicoecea	o__Bicoecales	f__Bicoecaceae	g__Bicoecaceae_X	s__Bicoecaceae_X_sp
OTU943	k__Eukaryota	p__Ochrophyta	c__Bicoecea	o__Bicoecales	f__Bicoecaceae	g__Bicosoeca	s__Bicosoeca_petiolata
OTU944	k__Eukaryota	p__Ochrophyta	c__Bicoecea	o__Bicoecales	f__Bicoecaceae	g__Bicosoeca	s__Bicosoeca_sp
OTU945	k__Eukaryota	p__Ochrophyta	c__Bicoecea	o__Bicoecea_X	f__Bicoecea_XX	g__Bicoecea_XXX	s__Bicoecea_XXX_sp
OTU946	k__Eukaryota	p__Ochrophyta	c__Bicoecea	o__Borokales	f__Borokaceae	g__Bicosoecida	s__Bicosoecida_sp
OTU947	k__Eukaryota	p__Ochrophyta	c__Bicoecea	o__Pseudodendromonadales	f__Pseudodendromonadales_X	g__Adriamonas	s__Adriamonas_peritocrescens
OTU948	k__Eukaryota	p__Ochrophyta	c__Bicoecea	o__Pseudodendromonadales	f__Pseudodendromonadales_X	g__Nerada	s__Nerada_mexicana
OTU949	k__Eukaryota	p__Ochrophyta	c__Bicoecea	o__Pseudodendromonadales	f__Pseudodendromonadales_X	g__Paramonas	s__Paramonas_globosa
OTU950	k__Eukaryota	p__Ochrophyta	c__Bicoecea	o__Pseudodendromonadales	f__Pseudodendromonadales_X	g__Pseudodendromonadales_XX	s__Pseudodendromonadales_XX_sp
OTU951	k__Eukaryota	p__Ochrophyta	c__Centroheliozoa_X	o__Acanthocystida	f__Acanthocystidae	g__Acanthocystis	s__Acanthocystis_nichollsi
OTU952	k__Eukaryota	p__Ochrophyta	c__Centroheliozoa_X	o__Acanthocystida	f__Acanthocystidae	g__Acanthocystis	s__Acanthocystis_sp
OTU953	k__Eukaryota	p__Ochrophyta	c__Centroheliozoa_X	o__Centroheliozoa_XX	f__Centroheliozoa_XXX	g__Centroheliozoa_XXXX	s__Centroheliozoa_XXXX_sp
OTU954	k__Eukaryota	p__Ochrophyta	c__Centroheliozoa_X	o__Pterocystida	f__Choanocystidae	g__Choanocystis	s__Choanocystis_sp
OTU955	k__Eukaryota	p__Ochrophyta	c__Centroheliozoa_X	o__Pterocystida	f__Heterophryidae	g__Heterophrys	s__Heterophrys_marina
OTU956	k__Eukaryota	p__Ochrophyta	c__Centroheliozoa_X	o__Pterocystida	f__Heterophryidae	g__Sphaerastrum	s__Sphaerastrum_fockii
OTU957	k__Eukaryota	p__Ochrophyta	c__Centroheliozoa_X	o__Pterocystida	f__Pterocystidae	g__Chlamydaster	s__Chlamydaster_sterni
OTU958	k__Eukaryota	p__Ochrophyta	c__Centroheliozoa_X	o__Pterocystida	f__Pterocystidae	g__Pterocystidae_X	s__Pterocystidae_X_sp
OTU959	k__Eukaryota	p__Ochrophyta	c__Centroheliozoa_X	o__Pterocystida	f__Pterocystidae	g__Pterocystis	s__Pterocystis_sp
OTU960	k__Eukaryota	p__Ochrophyta	c__Centroheliozoa_X	o__Pterocystida	f__Pterocystidae	g__Pterocystis	s__Pterocystis_tropica
OTU961	k__Eukaryota	p__Ochrophyta	c__Centroheliozoa_X	o__Pterocystida	f__Pterocystidae	g__Raphidiophrys	s__Raphidiophrys_ambigua
OTU962	k__Eukaryota	p__Ochrophyta	c__Centroheliozoa_X	o__Pterocystida	f__Pterocystidae	g__Raphidiophrys	s__Raphidiophrys_contractilis
OTU963	k__Eukaryota	p__Ochrophyta	c__Centroheliozoa_X	o__Pterocystida	f__Pterocystidae	g__Raphidiophrys	s__Raphidiophrys_sp
OTU964	k__Eukaryota	p__Ochrophyta	c__Chrysophyceae	o__Chrysophyceae_X	f__Chrysophyceae_Clade_B2	g__Oikomonas	s__Oikomonas_mutabilis
OTU965	k__Eukaryota	p__Ochrophyta	c__Chrysophyceae	o__Chrysophyceae_X	f__Chrysophyceae_Clade_B2	g__Oikomonas	s__Oikomonas_sp
OTU966	k__Eukaryota	p__Ochrophyta	c__Chrysophyceae	o__Chrysophyceae_X	f__Chrysophyceae_Clade-B2	g__Chrysophyceae_Clade-B2_X	s__Chrysophyceae_Clade-B2_X_sp
OTU967	k__Eukaryota	p__Ochrophyta	c__Chrysophyceae	o__Chrysophyceae_X	f__Chrysophyceae_Clade-C	g__Acrispumella	s__Acrispumella_msimbaziensis
OTU968	k__Eukaryota	p__Ochrophyta	c__Chrysophyceae	o__Chrysophyceae_X	f__Chrysophyceae_Clade-C	g__Chromulinospumella	s__Chromulinospumella_sphaerica
OTU969	k__Eukaryota	p__Ochrophyta	c__Chrysophyceae	o__Chrysophyceae_X	f__Chrysophyceae_Clade-C	g__Chrysophyceae_Clade-C_X	s__Chrysophyceae_Clade-C_X_sp
OTU970	k__Eukaryota	p__Ochrophyta	c__Chrysophyceae	o__Chrysophyceae_X	f__Chrysophyceae_Clade-C	g__Dinobryon	s__Dinobryon_divergens
OTU971	k__Eukaryota	p__Ochrophyta	c__Chrysophyceae	o__Chrysophyceae_X	f__Chrysophyceae_Clade-C	g__Dinobryon	s__Dinobryon_pediforme
OTU972	k__Eukaryota	p__Ochrophyta	c__Chrysophyceae	o__Chrysophyceae_X	f__Chrysophyceae_Clade-C	g__Dinobryon	s__Dinobryon_sociale
OTU973	k__Eukaryota	p__Ochrophyta	c__Chrysophyceae	o__Chrysophyceae_X	f__Chrysophyceae_Clade-C	g__Poterioochromonas	s__Poterioochromonas_malhamensis
OTU974	k__Eukaryota	p__Ochrophyta	c__Chrysophyceae	o__Chrysophyceae_X	f__Chrysophyceae_Clade-C	g__Poteriospumella	s__Poteriospumella_lacustris
OTU975	k__Eukaryota	p__Ochrophyta	c__Chrysophyceae	o__Chrysophyceae_X	f__Chrysophyceae_Clade-C	g__Spumella	s__Spumella_sp
OTU976	k__Eukaryota	p__Ochrophyta	c__Chrysophyceae	o__Chrysophyceae_X	f__Chrysophyceae_Clade-E	g__Chromulina_Clade-E	s__Chromulina_chionophila
OTU977	k__Eukaryota	p__Ochrophyta	c__Chrysophyceae	o__Chrysophyceae_X	f__Chrysophyceae_Clade-E	g__Chrysophyceae_Clade-E_X	s__Chrysophyceae_Clade-E_X_sp
OTU978	k__Eukaryota	p__Ochrophyta	c__Chrysophyceae	o__Chrysophyceae_X	f__Chrysophyceae_Clade-F	g__Chrysophyceae_Clade-F_X	s__Chrysophyceae_Clade-F_X_sp
OTU979	k__Eukaryota	p__Ochrophyta	c__Chrysophyceae	o__Chrysophyceae_X	f__Chrysophyceae_Clade-F	g__Paraphysomonas	s__Paraphysomonas_foraminifera
OTU980	k__Eukaryota	p__Ochrophyta	c__Chrysophyceae	o__Chrysophyceae_X	f__Chrysophyceae_Clade-F	g__Paraphysomonas	s__Paraphysomonas_sp
OTU981	k__Eukaryota	p__Ochrophyta	c__Chrysophyceae	o__Chrysophyceae_X	f__Chrysophyceae_Clade-H	g__Chrysophyceae_Clade-H_X	s__Chrysophyceae_Clade-H_X_sp
OTU982	k__Eukaryota	p__Ochrophyta	c__Chrysophyceae	o__Chrysophyceae_X	f__Chrysophyceae_XX	g__Chrysastrella	s__Chrysastrella_breviappendiculata
OTU983	k__Eukaryota	p__Ochrophyta	c__Chrysophyceae	o__Chrysophyceae_X	f__Chrysophyceae_XX	g__Chrysophyceae_XXX	s__Chrysophyceae_XXX_sp
OTU984	k__Eukaryota	p__Ochrophyta	c__Dictyochophyceae	o__Dictyochophyceae_X	f__Pedinellales	g__Pedinellales_X	s__Pedinellales_X_sp
OTU985	k__Eukaryota	p__Ochrophyta	c__Eustigmatophyceae	o__Eustigmatophyceae_X	f__Eustigmatophyceae_XX	g__Eustigmatophyceae_XXX	s__Eustigmatophyceae_XXX_sp
OTU986	k__Eukaryota	p__Ochrophyta	c__Eustigmatophyceae	o__Eustigmatophyceae_X	f__Eustigmatophyceae_XX	g__Goniochloris	s__Goniochloris_sculpta
OTU987	k__Eukaryota	p__Ochrophyta	c__Eustigmatophyceae	o__Eustigmatophyceae_X	f__Eustigmatophyceae_XX	g__Nannochloropsis	s__Nannochloropsis_limnetica
OTU988	k__Eukaryota	p__Ochrophyta	c__Eustigmatophyceae	o__Eustigmatophyceae_X	f__Eustigmatophyceae_XX	g__Nannochloropsis	s__Nannochloropsis_sp
OTU989	k__Eukaryota	p__Ochrophyta	c__Katablepharidaceae	o__Katablepharidales	f__Katablepharidales_X	g__Hatena	s__Hatena_arenicola
OTU990	k__Eukaryota	p__Ochrophyta	c__Katablepharidaceae	o__Katablepharidales	f__Katablepharidales_X	g__Katablepharidales_XX	s__Katablepharidales_XX_sp
OTU991	k__Eukaryota	p__Ochrophyta	c__Katablepharidaceae	o__Katablepharidales	f__Katablepharidales_X	g__Kathablepharis	s__Katablepharis_remigera
OTU992	k__Eukaryota	p__Ochrophyta	c__Labyrinthulomycetes	o__Amphifilida	f__Amphifilaceae	g__Fibrophrys	s__Fibrophrys_sp
OTU993	k__Eukaryota	p__Ochrophyta	c__Labyrinthulomycetes	o__Amphitremida	f__Amphitraemidae	g__Amphitraemidae_LAB20	s__Amphitraemidae_LAB20_sp
OTU994	k__Eukaryota	p__Ochrophyta	c__Labyrinthulomycetes	o__Amphitremida	f__Amphitraemidae	g__Archerella	s__Archerella_sp
OTU995	k__Eukaryota	p__Ochrophyta	c__Labyrinthulomycetes	o__Amphitremida	f__Diplophrydaceae	g__Diplophrys	s__Diplophrys_sp
OTU996	k__Eukaryota	p__Ochrophyta	c__Labyrinthulomycetes	o__Labyrinthulomycetes_X	f__Labyrinthulomycetes_X_LAB15	g__Labyrinthulomycetes_X_LAB15_X	s__Labyrinthulomycetes_X_LAB15_X_sp
OTU997	k__Eukaryota	p__Ochrophyta	c__Labyrinthulomycetes	o__Thraustochytrida	f__Thraustochytriaceae	g__Thraustochytriaceae_LAB18	s__Thraustochytriaceae_LAB18_sp
OTU998	k__Eukaryota	p__Ochrophyta	c__Labyrinthulomycetes	o__Thraustochytrida	f__Thraustochytriaceae	g__Thraustochytriaceae_SEK690	s__Thraustochytriaceae_SEK690_sp
OTU999	k__Eukaryota	p__Ochrophyta	c__MAST-12	o__MAST-12_X	f__MAST-12_XX	g__MAST-12_XXX	s__MAST-12_XXX_sp
OTU1000	k__Eukaryota	p__Ochrophyta	c__MAST-12	o__MAST-12A	f__MAST-12A_X	g__MAST-12A_XX	s__MAST-12A_XX_sp
OTU1001	k__Eukaryota	p__Ochrophyta	c__MAST-12	o__MAST-12C	f__MAST-12C_X	g__MAST-12C_XX	s__MAST-12C_XX_sp
OTU1002	k__Eukaryota	p__Ochrophyta	c__MAST-3	o__MAST-3I	f__MAST-3I_X	g__MAST-3I_XX	s__MAST-3I_XX_sp
OTU1003	k__Eukaryota	p__Ochrophyta	c__MAST-4	o__MAST-4D	f__MAST-4D_X	g__MAST-4D_XX	s__MAST-4D_XX_sp
OTU1004	k__Eukaryota	p__Ochrophyta	c__MAST-6	o__MAST-6_X	f__MAST-6_XX	g__MAST-6_XXX	s__MAST-6_XXX_sp
OTU1005	k__Eukaryota	p__Ochrophyta	c__MAST-8	o__MAST-8C	f__MAST-8C_X	g__MAST-8C_XX	s__MAST-8C_XX_sp
OTU1006	k__Eukaryota	p__Ochrophyta	c__MAST-8	o__MAST-8D	f__MAST-8D_X	g__MAST-8D_XX	s__MAST-8D_XX_sp
OTU1007	k__Eukaryota	p__Ochrophyta	c__Opalinata	o__Opalinata_X	f__Blastocystis-Group	g__Blastocystis	s__Blastocystis_hominis
OTU1008	k__Eukaryota	p__Ochrophyta	c__Opalinata	o__Opalinata_X	f__Nucleohelea	g__Actinosphaerium	s__Actinosphaerium_eichhornii
OTU1009	k__Eukaryota	p__Ochrophyta	c__Pelagophyceae	o__Pelagomonadales	f__Pelagomonadaceae	g__Aureococcus	s__Aureococcus_anophagefferens
OTU1010	k__Eukaryota	p__Ochrophyta	c__Pelagophyceae	o__Pelagomonadales	f__Pelagomonadaceae	g__Pelagomonas	s__Pelagomonas_calceolata
OTU1011	k__Eukaryota	p__Ochrophyta	c__Phaeophyceae	o__Phaeophyceae_X	f__Phaeophyceae_XX	g__Rugulopteryx	s__Rugulopteryx_okamurae
OTU1012	k__Eukaryota	p__Ochrophyta	c__Raphidophyceae	o__Raphidophyceae_X	f__Raphidophyceae_XX	g__Chattonella	s__Chattonella_subsalsa
OTU1013	k__Eukaryota	p__Ochrophyta	c__Raphidophyceae	o__Raphidophyceae_X	f__Raphidophyceae_XX	g__Fibrocapsa	s__Fibrocapsa_japonica
OTU1014	k__Eukaryota	p__Ochrophyta	c__Raphidophyceae	o__Raphidophyceae_X	f__Raphidophyceae_XX	g__Gonyostomum	s__Gonyostomum_semen
OTU1015	k__Eukaryota	p__Ochrophyta	c__Raphidophyceae	o__Raphidophyceae_X	f__Raphidophyceae_XX	g__Vacuolaria	s__Vacuolaria_virescens
OTU1016	k__Eukaryota	p__Ochrophyta	c__Synurophyceae	o__Synurales	f__Synurales_X	g__Mallomonas	s__Mallomonas_akrokomos
OTU1017	k__Eukaryota	p__Ochrophyta	c__Synurophyceae	o__Synurales	f__Synurales_X	g__Mallomonas	s__Mallomonas_elongata
OTU1018	k__Eukaryota	p__Ochrophyta	c__Synurophyceae	o__Synurales	f__Synurales_X	g__Synura	s__Synura_mammillosa
OTU1019	k__Eukaryota	p__Ochrophyta	c__Synurophyceae	o__Synurales	f__Synurales_X	g__Synurales_XX	s__Synurales_XX_sp
OTU1020	k__Eukaryota	p__Ochrophyta	c__Xanthophyceae	o__Xanthophyceae_X	f__Xanthophyceae_XX	g__Heterothrix	s__Heterothrix_debilis
OTU1021	k__Eukaryota	p__Ochrophyta	c__Xanthophyceae	o__Xanthophyceae_X	f__Xanthophyceae_XX	g__Xanthonema	s__Xanthonema_sp
OTU1022	k__Eukaryota	p__Oomycota	c__Hyphochytriomyceta	o__Hyphochytrydiales	f__Hyphochrytriaceae	g__Rhizidiomyces	s__Rhizidiomyces_apophysatus
OTU1023	k__Eukaryota	p__Oomycota	c__Oomycota	o__Oomycota_X	f__Haliphthorales	g__Haliphthoros	s__Haliphthoros_sp
OTU1024	k__Eukaryota	p__Oomycota	c__Oomycota	o__Oomycota_X	f__Leptomitales	g__Leptomitales_X	s__Leptomitales_X_sp
OTU1025	k__Eukaryota	p__Oomycota	c__Oomycota	o__Oomycota_X	f__Olpidophydiales	g__Olpidiopsis	s__Olpidiopsis_porphyrae
OTU1026	k__Eukaryota	p__Oomycota	c__Oomycota	o__Oomycota_X	f__Olpidophydiales	g__Olpidiopsis	s__Olpidiopsis_sp
OTU1027	k__Eukaryota	p__Oomycota	c__Oomycota	o__Oomycota_X	f__Oomycota_XX	g__Chlamydomyzium	s__Chlamydomyzium_sp
OTU1028	k__Eukaryota	p__Oomycota	c__Oomycota	o__Oomycota_X	f__Oomycota_XX	g__Oomycota_XXX	s__Oomycota_XXX_sp
OTU1029	k__Eukaryota	p__Oomycota	c__Oomycota	o__Oomycota_X	f__Peronosporales	g__Lagenidium	s__Lagenidium_caudatum
OTU1030	k__Eukaryota	p__Oomycota	c__Oomycota	o__Oomycota_X	f__Peronosporales	g__Lagenidium	s__Lagenidium_giganteum
OTU1031	k__Eukaryota	p__Oomycota	c__Oomycota	o__Oomycota_X	f__Peronosporales	g__Peronosporales_X	s__Peronosporales_X_sp
OTU1032	k__Eukaryota	p__Oomycota	c__Oomycota	o__Oomycota_X	f__Peronosporales	g__Phytophthora	s__Phytophthora_infestans
OTU1033	k__Eukaryota	p__Oomycota	c__Oomycota	o__Oomycota_X	f__Peronosporales	g__Phytophthora	s__Phytophthora_palmivora
OTU1034	k__Eukaryota	p__Oomycota	c__Oomycota	o__Oomycota_X	f__Peronosporales	g__Pythium	s__Pythium_coloratum
OTU1035	k__Eukaryota	p__Oomycota	c__Oomycota	o__Oomycota_X	f__Peronosporales	g__Pythium	s__Pythium_grandisporangium
OTU1036	k__Eukaryota	p__Oomycota	c__Oomycota	o__Oomycota_X	f__Peronosporales	g__Pythium	s__Pythium_polymastum
OTU1037	k__Eukaryota	p__Oomycota	c__Oomycota	o__Oomycota_X	f__Peronosporales	g__Pythium	s__Pythium_sp
OTU1038	k__Eukaryota	p__Oomycota	c__Oomycota	o__Oomycota_X	f__Peronosporales	g__Pythium	s__Pythium_ultimum
OTU1039	k__Eukaryota	p__Oomycota	c__Oomycota	o__Oomycota_X	f__Saprolegniales	g__Saprolegnia	s__Saprolegnia_sp
OTU1040	k__Eukaryota	p__Oomycota	c__Pirsonia_Clade	o__Pirsonia_Clade_X	f__Pirsonia_Clade_XX	g__Pirsonia	s__Pirsonia_formosa
OTU1041	k__Eukaryota	p__Oomycota	c__Pirsonia_Clade	o__Pirsonia_Clade_X	f__Pirsonia_Clade_XX	g__Pirsonia	s__Pirsonia_guinardiae
OTU1042	k__Eukaryota	p__Opisthokonta_X	c__Corallochytrea	o__Corallochytrida	f__Corallochytridae	g__Syssomonas	s__Syssomonas_multiformis
OTU1043	k__Eukaryota	p__Opisthokonta_X	c__Filasterea	o__Filasterea_X	f__Filasterea_XX	g__Pigoraptor	s__Pigoraptor_chileana
OTU1044	k__Eukaryota	p__Opisthokonta_X	c__Ichthyosporea	o__Ichthyosphonida	f__Ichthyophonidae_Amoebidianae	g__Amoebidium	s__Amoebidium_parasiticum
OTU1045	k__Eukaryota	p__Opisthokonta_X	c__Ichthyosporea	o__Ichthyosphonida	f__Ichthyophonidae_Amoebidianae	g__Ichthyophonidae_Amoebidianae_X	s__Ichthyophonidae_Amoebidianae_X_sp
OTU1046	k__Eukaryota	p__Opisthokonta_X	c__Ichthyosporea	o__Ichthyosphonida	f__Ichthyophonidae_Eccrinales	g__Eccrinidus	s__Eccrinidus_flexilis
OTU1047	k__Eukaryota	p__Opisthokonta_X	c__Ichthyosporea	o__Ichthyosphonida	f__Ichthyophonidae_Freshwater	g__Ichthyophonidae_Freshwater_X	s__Ichthyophonidae_Freshwater_X_sp
OTU1048	k__Eukaryota	p__Opisthokonta_X	c__Ichthyosporea	o__Ichthyosphonida	f__Pseudoperkinsidae	g__Anurofeca	s__Anurofeca_richardsi
OTU1049	k__Eukaryota	p__Opisthokonta_X	c__Ichthyosporea	o__Ichthyosphonida	f__Pseudoperkinsidae	g__Anurofeca	s__Anurofeca_sp
OTU1050	k__Eukaryota	p__Opisthokonta_X	c__Ichthyosporea	o__Rhynosporida	f__Rhynosporidae	g__Rhynosporidae_X	s__Rhynosporidae_X_sp
OTU1051	k__Eukaryota	p__Opisthokonta_X	c__Ichthyosporea	o__Rhynosporida	f__Rhynosporidae_Desmocystidianae	g__Dermocystidium	s__Dermocystidium_sp
OTU1052	k__Eukaryota	p__Opisthokonta_X	c__Nucleariidea	o__Nucleariida	f__Nucleariida_X	g__Nuclearia	s__Nuclearia_delicatula
OTU1053	k__Eukaryota	p__Opisthokonta_X	c__Nucleariidea	o__Nucleariida	f__Nucleariida_X	g__Nuclearia	s__Nuclearia_pattersoni
OTU1054	k__Eukaryota	p__Opisthokonta_X	c__Nucleariidea	o__Nucleariida	f__Nucleariida_X	g__Nuclearia	s__Nuclearia_simplex
OTU1055	k__Eukaryota	p__Opisthokonta_X	c__Nucleariidea	o__Nucleariida	f__Nucleariida_X	g__Nuclearia	s__Nuclearia_sp
OTU1056	k__Eukaryota	p__Opisthokonta_X	c__Opisthokonta_XX	o__Opisthokonta_XXX	f__Opisthokonta_XXXX	g__Opisthokonta_XXXXX	s__Opisthokonta_XXXXX_sp
OTU1057	k__Eukaryota	p__Perkinsea	c__Perkinsida	o__Perkinsida_X	f__Perkinsida_XX	g__Perkinsida_XXX	s__Perkinsida_XXX_sp
OTU1058	k__Eukaryota	p__Perkinsea	c__Perkinsida	o__Perkinsida_X	f__Perkinsida_XX	g__Perkinsus	s__Perkinsus_chesapeaki
OTU1059	k__Eukaryota	p__Picozoa	c__Picozoa_X	o__Picozoa_XX	f__Picozoa_XXX	g__Picozoa_XXXX	s__Picozoa_XXXX_sp
OTU1060	k__Eukaryota	p__Protalveolata_X	c__Colponemea	o__Colponemida	f__Colponemidae	g__Colponema	s__Colponema_sp
OTU1061	k__Eukaryota	p__Radiolaria	c__RAD-A	o__RAD-A_X	f__RAD-A_Xb	g__RAD-A_Xb_X	s__RAD-A_Xb_X_sp
OTU1062	k__Eukaryota	p__Rhodophyta	c__Bangiophyceae	o__Bangiales	f__Bangiaceae	g__Porphyra	s__Porphyra_tenuipedalis
OTU1063	k__Eukaryota	p__Rhodophyta	c__Bangiophyceae	o__Bangiales	f__Bangiaceae	g__Pyropia	s__Pyropia_pseudolinearis
OTU1064	k__Eukaryota	p__Rhodophyta	c__Bangiophyceae	o__Bangiales	f__Bangiaceae	g__Pyropia	s__Pyropia_tenera
OTU1065	k__Eukaryota	p__Rhodophyta	c__Bangiophyceae	o__Cyanidiales	f__Cyanidiales_X	g__Cyanidiales_XX	s__Cyanidiales_XX_sp
OTU1066	k__Eukaryota	p__Rhodophyta	c__Bangiophyceae	o__Cyanidiales	f__Cyanidiales_X	g__Cyanidium	s__Cyanidium_caldarium
OTU1067	k__Eukaryota	p__Rhodophyta	c__Porphyridiophyceae	o__Porphyridiales	f__Porphyridiales_X	g__Porphyridium	s__Porphyridium_purpureum
OTU1068	k__Eukaryota	p__Stramenopiles_X	c__Stramenopiles_X-Group-3	o__Stramenopiles_X-Group-3_X	f__Stramenopiles_X-Group-3_XX	g__Stramenopiles_X-Group-3_XXX	s__Stramenopiles_X-Group-3_XXX_sp
OTU1069	k__Eukaryota	p__Stramenopiles_X	c__Stramenopiles_XX	o__Stramenopiles_XXX	f__Stramenopiles_XXXX	g__Stramenopiles_XXXXX	s__Stramenopiles_XXXXX_sp
OTU1070	k__Eukaryota	p__Streptophyta	c__Coleochaetophyceae	o__Coleochaetophyceae_X	f__Coleochaetophyceae_XX	g__Coleochaete	s__Coleochaete_scutata
OTU1071	k__Eukaryota	p__Streptophyta	c__Embryophyceae	o__Embryophyceae_X	f__Embryophyceae_XX	g__Balanophora	s__Balanophora_japonica
OTU1072	k__Eukaryota	p__Streptophyta	c__Embryophyceae	o__Embryophyceae_X	f__Embryophyceae_XX	g__Brachypodium	s__Brachypodium_distachyon
OTU1073	k__Eukaryota	p__Streptophyta	c__Embryophyceae	o__Embryophyceae_X	f__Embryophyceae_XX	g__Cucumis	s__Cucumis_melo
OTU1074	k__Eukaryota	p__Streptophyta	c__Embryophyceae	o__Embryophyceae_X	f__Embryophyceae_XX	g__Embryophyceae_XXX	s__Embryophyceae_XXX_sp
OTU1075	k__Eukaryota	p__Streptophyta	c__Embryophyceae	o__Embryophyceae_X	f__Embryophyceae_XX	g__Epifagus	s__Epifagus_virginiana
OTU1076	k__Eukaryota	p__Streptophyta	c__Embryophyceae	o__Embryophyceae_X	f__Embryophyceae_XX	g__Gnetum	s__Gnetum_nodiflorum
OTU1077	k__Eukaryota	p__Streptophyta	c__Embryophyceae	o__Embryophyceae_X	f__Embryophyceae_XX	g__Huperzia	s__Huperzia_phlegmaria
OTU1078	k__Eukaryota	p__Streptophyta	c__Embryophyceae	o__Embryophyceae_X	f__Embryophyceae_XX	g__Lambertia	s__Lambertia_inermis
OTU1079	k__Eukaryota	p__Streptophyta	c__Embryophyceae	o__Embryophyceae_X	f__Embryophyceae_XX	g__Malus	s__Malus_x
OTU1080	k__Eukaryota	p__Streptophyta	c__Embryophyceae	o__Embryophyceae_X	f__Embryophyceae_XX	g__Oenothera	s__Oenothera_berteroana
OTU1081	k__Eukaryota	p__Streptophyta	c__Embryophyceae	o__Embryophyceae_X	f__Embryophyceae_XX	g__Oryza	s__Oryza_sativa
OTU1082	k__Eukaryota	p__Streptophyta	c__Embryophyceae	o__Embryophyceae_X	f__Embryophyceae_XX	g__Phaseolus	s__Phaseolus_acutifolius
OTU1083	k__Eukaryota	p__Streptophyta	c__Embryophyceae	o__Embryophyceae_X	f__Embryophyceae_XX	g__Selaginella	s__Selaginella_moellendorffii
OTU1084	k__Eukaryota	p__Streptophyta	c__Embryophyceae	o__Embryophyceae_X	f__Embryophyceae_XX	g__Sorghum	s__Sorghum_bicolor
OTU1085	k__Eukaryota	p__Streptophyta	c__Embryophyceae	o__Embryophyceae_X	f__Embryophyceae_XX	g__Streblus	s__Streblus_heterophyllus
OTU1086	k__Eukaryota	p__Streptophyta	c__Embryophyceae	o__Embryophyceae_X	f__Embryophyceae_XX	g__Syntrichia	s__Syntrichia_ruralis
OTU1087	k__Eukaryota	p__Streptophyta	c__Embryophyceae	o__Embryophyceae_X	f__Embryophyceae_XX	g__Triticum	s__Triticum_aestivum
OTU1088	k__Eukaryota	p__Streptophyta	c__Embryophyceae	o__Embryophyceae_X	f__Embryophyceae_XX	g__Vitis	s__Vitis_vinifera
OTU1089	k__Eukaryota	p__Streptophyta	c__Embryophyceae	o__Embryophyceae_X	f__Embryophyceae_XX	g__Zea	s__Zea_mays
OTU1090	k__Eukaryota	p__Streptophyta	c__Klebsormidiophyceae	o__Klebsormidiophyceae_X	f__Klebsormidiophyceae_XX	g__Hormidiella	s__Hormidiella_attenuata
OTU1091	k__Eukaryota	p__Streptophyta	c__Mesostigmatophyceae	o__Mesostigmatophyceae_X	f__Mesostigmatophyceae_XX	g__Mesostigma	s__Mesostigma_viride
OTU1092	k__Eukaryota	p__Streptophyta	c__Zygnemophyceae	o__Zygnemophyceae_X	f__Zygnematales	g__Mesotaenium	s__Mesotaenium_caldariorum
OTU1093	k__Eukaryota	p__Streptophyta	c__Zygnemophyceae	o__Zygnemophyceae_X	f__Zygnemophyceae_XX	g__Closterium	s__Closterium_moniliferum
OTU1094	k__Eukaryota	p__Streptophyta	c__Zygnemophyceae	o__Zygnemophyceae_X	f__Zygnemophyceae_XX	g__Cosmarium	s__Cosmarium_biretum
OTU1095	k__Eukaryota	p__Streptophyta	c__Zygnemophyceae	o__Zygnemophyceae_X	f__Zygnemophyceae_XX	g__Cosmarium	s__Cosmarium_laeve
OTU1096	k__Eukaryota	p__Streptophyta	c__Zygnemophyceae	o__Zygnemophyceae_X	f__Zygnemophyceae_XX	g__Cosmarium	s__Cosmarium_notabile_var._medium
OTU1097	k__Eukaryota	p__Streptophyta	c__Zygnemophyceae	o__Zygnemophyceae_X	f__Zygnemophyceae_XX	g__Cylindrocystis	s__Cylindrocystis_brebissonii
OTU1098	k__Eukaryota	p__Streptophyta	c__Zygnemophyceae	o__Zygnemophyceae_X	f__Zygnemophyceae_XX	g__Euastrum	s__Euastrum_biverrucosum
OTU1099	k__Eukaryota	p__Streptophyta	c__Zygnemophyceae	o__Zygnemophyceae_X	f__Zygnemophyceae_XX	g__Spirogyra	s__Spirogyra_sp
OTU1100	k__Eukaryota	p__Streptophyta	c__Zygnemophyceae	o__Zygnemophyceae_X	f__Zygnemophyceae_XX	g__Staurastrum	s__Staurastrum_hirsutum
OTU1101	k__Eukaryota	p__Streptophyta	c__Zygnemophyceae	o__Zygnemophyceae_X	f__Zygnemophyceae_XX	g__Staurastrum	s__Staurastrum_punctulatum
OTU1102	k__Bacteria	p__Abditibacteriota	c__Abditibacteria	o__Abditibacteriales	f__Abditibacteriaceae	g__Abditibacterium	s__
OTU1103	k__Bacteria	p__Acetothermia	c__Acetothermiia	o__	f__	g__	s__
OTU1104	k__Bacteria	p__Acidobacteriota	c__	o__	f__	g__	s__
OTU1105	k__Bacteria	p__Acidobacteriota	c__Acidobacteriae	o__Acidobacteriales	f__	g__	s__
OTU1106	k__Bacteria	p__Acidobacteriota	c__Acidobacteriae	o__Acidobacteriales	f__Acidobacteriaceae (Subgroup 1)	g__	s__
OTU1107	k__Bacteria	p__Acidobacteriota	c__Acidobacteriae	o__Acidobacteriales	f__Acidobacteriaceae (Subgroup 1)	g__Edaphobacter	s__
OTU1108	k__Bacteria	p__Acidobacteriota	c__Acidobacteriae	o__AMGG11	f__	g__	s__
OTU1109	k__Bacteria	p__Acidobacteriota	c__Acidobacteriae	o__Bryobacterales	f__Bryobacteraceae	g__Bryobacter	s__
OTU1110	k__Bacteria	p__Acidobacteriota	c__Acidobacteriae	o__Elev-16S-1166	f__	g__	s__
OTU1111	k__Bacteria	p__Acidobacteriota	c__Acidobacteriae	o__GOUTB8	f__	g__	s__
OTU1112	k__Bacteria	p__Acidobacteriota	c__Acidobacteriae	o__Paludibaculum	f__	g__	s__
OTU1113	k__Bacteria	p__Acidobacteriota	c__Acidobacteriae	o__Solibacterales	f__Solibacteraceae	g__Candidatus Solibacter	s__
OTU1114	k__Bacteria	p__Acidobacteriota	c__Aminicenantia	o__Aminicenantales	f__	g__	s__
OTU1115	k__Bacteria	p__Acidobacteriota	c__AT-s3-28	o__	f__	g__	s__
OTU1116	k__Bacteria	p__Acidobacteriota	c__Blastocatellia	o__11-24	f__	g__	s__
OTU1117	k__Bacteria	p__Acidobacteriota	c__Blastocatellia	o__Blastocatellales	f__Blastocatellaceae	g__	s__
OTU1118	k__Bacteria	p__Acidobacteriota	c__Blastocatellia	o__Blastocatellales	f__Blastocatellaceae	g__Aridibacter	s__
OTU1119	k__Bacteria	p__Acidobacteriota	c__Blastocatellia	o__Blastocatellales	f__Blastocatellaceae	g__Blastocatella	s__
OTU1120	k__Bacteria	p__Acidobacteriota	c__Blastocatellia	o__Blastocatellales	f__Blastocatellaceae	g__JGI 0001001-H03	s__
OTU1121	k__Bacteria	p__Acidobacteriota	c__Blastocatellia	o__Blastocatellales	f__Blastocatellaceae	g__Stenotrophobacter	s__
OTU1122	k__Bacteria	p__Acidobacteriota	c__Blastocatellia	o__Chloracidobacteriales	f__Chloracidobacteriaceae	g__Chloracidobacterium	s__
OTU1123	k__Bacteria	p__Acidobacteriota	c__Blastocatellia	o__Elev-16S-573	f__	g__	s__
OTU1124	k__Bacteria	p__Acidobacteriota	c__Blastocatellia	o__Pyrinomonadales	f__Pyrinomonadaceae	g__RB41	s__
OTU1125	k__Bacteria	p__Acidobacteriota	c__c5LKS83	o__	f__	g__	s__
OTU1126	k__Bacteria	p__Acidobacteriota	c__Holophagae	o__Holophagales	f__Holophagaceae	g__	s__
OTU1127	k__Bacteria	p__Acidobacteriota	c__Holophagae	o__Holophagales	f__Holophagaceae	g__Geothrix	s__
OTU1128	k__Bacteria	p__Acidobacteriota	c__Holophagae	o__Holophagales	f__Holophagaceae	g__Holophaga	s__
OTU1129	k__Bacteria	p__Acidobacteriota	c__Holophagae	o__Holophagales	f__Holophagaceae	g__marine group	s__
OTU1130	k__Bacteria	p__Acidobacteriota	c__Holophagae	o__Subgroup 7	f__	g__	s__
OTU1131	k__Bacteria	p__Acidobacteriota	c__Subgroup 11	o__	f__	g__	s__
OTU1132	k__Bacteria	p__Acidobacteriota	c__Subgroup 18	o__	f__	g__	s__
OTU1133	k__Bacteria	p__Acidobacteriota	c__Subgroup 19	o__	f__	g__	s__
OTU1134	k__Bacteria	p__Acidobacteriota	c__Subgroup 22	o__	f__	g__	s__
OTU1135	k__Bacteria	p__Acidobacteriota	c__Subgroup 25	o__	f__	g__	s__
OTU1136	k__Bacteria	p__Acidobacteriota	c__Thermoanaerobaculia	o__Thermoanaerobaculales	f__Thermoanaerobaculaceae	g__Subgroup 10	s__
OTU1137	k__Bacteria	p__Acidobacteriota	c__Thermoanaerobaculia	o__Thermoanaerobaculales	f__Thermoanaerobaculaceae	g__Subgroup 23	s__
OTU1138	k__Bacteria	p__Acidobacteriota	c__Thermoanaerobaculia	o__Thermoanaerobaculales	f__Thermoanaerobaculaceae	g__Thermoanaerobaculum	s__
OTU1139	k__Bacteria	p__Acidobacteriota	c__Thermoanaerobaculia	o__Thermoanaerobaculales	f__Thermoanaerobaculaceae	g__TPD-58	s__
OTU1140	k__Bacteria	p__Acidobacteriota	c__Vicinamibacteria	o__Subgroup 17	f__	g__	s__
OTU1141	k__Bacteria	p__Acidobacteriota	c__Vicinamibacteria	o__Vicinamibacterales	f__	g__	s__
OTU1142	k__Bacteria	p__Acidobacteriota	c__Vicinamibacteria	o__Vicinamibacterales	f__Vicinamibacteraceae	g__	s__
OTU1143	k__Bacteria	p__Acidobacteriota	c__Vicinamibacteria	o__Vicinamibacterales	f__Vicinamibacteraceae	g__Luteitalea	s__
OTU1144	k__Bacteria	p__Actinobacteriota	c__Acidimicrobiia	o__	f__	g__	s__
OTU1145	k__Bacteria	p__Actinobacteriota	c__Acidimicrobiia	o__IMCC26256	f__	g__	s__
OTU1146	k__Bacteria	p__Actinobacteriota	c__Acidimicrobiia	o__Microtrichales	f__	g__	s__
OTU1147	k__Bacteria	p__Actinobacteriota	c__Acidimicrobiia	o__Microtrichales	f__Iamiaceae	g__Iamia	s__
OTU1148	k__Bacteria	p__Actinobacteriota	c__Acidimicrobiia	o__Microtrichales	f__Ilumatobacteraceae	g__	s__
OTU1149	k__Bacteria	p__Actinobacteriota	c__Acidimicrobiia	o__Microtrichales	f__Ilumatobacteraceae	g__CL500-29 marine group	s__
OTU1150	k__Bacteria	p__Actinobacteriota	c__Acidimicrobiia	o__Microtrichales	f__Ilumatobacteraceae	g__Ilumatobacter	s__
OTU1151	k__Bacteria	p__Actinobacteriota	c__Acidimicrobiia	o__Microtrichales	f__Microtrichaceae	g__	s__
OTU1152	k__Bacteria	p__Actinobacteriota	c__Acidimicrobiia	o__Microtrichales	f__Microtrichaceae	g__IMCC26207	s__
OTU1153	k__Bacteria	p__Actinobacteriota	c__Acidimicrobiia	o__Microtrichales	f__Microtrichaceae	g__Sva0996 marine group	s__
OTU1154	k__Bacteria	p__Actinobacteriota	c__Actinobacteria	o__Bifidobacteriales	f__Bifidobacteriaceae	g__Bifidobacterium	s__
OTU1155	k__Bacteria	p__Actinobacteriota	c__Actinobacteria	o__Corynebacteriales	f__Corynebacteriaceae	g__Corynebacterium	s__
OTU1156	k__Bacteria	p__Actinobacteriota	c__Actinobacteria	o__Corynebacteriales	f__Mycobacteriaceae	g__Mycobacterium	s__
OTU1157	k__Bacteria	p__Actinobacteriota	c__Actinobacteria	o__Corynebacteriales	f__Nocardiaceae	g__Nocardia	s__
OTU1158	k__Bacteria	p__Actinobacteriota	c__Actinobacteria	o__Corynebacteriales	f__Nocardiaceae	g__Rhodococcus	s__
OTU1159	k__Bacteria	p__Actinobacteriota	c__Actinobacteria	o__Frankiales	f__	g__	s__
OTU1160	k__Bacteria	p__Actinobacteriota	c__Actinobacteria	o__Frankiales	f__Acidothermaceae	g__Acidothermus	s__
OTU1161	k__Bacteria	p__Actinobacteriota	c__Actinobacteria	o__Frankiales	f__Frankiaceae	g__Jatrophihabitans	s__
OTU1162	k__Bacteria	p__Actinobacteriota	c__Actinobacteria	o__Frankiales	f__Nakamurellaceae	g__Nakamurella	s__
OTU1163	k__Bacteria	p__Actinobacteriota	c__Actinobacteria	o__Frankiales	f__Sporichthyaceae	g__	s__
OTU1164	k__Bacteria	p__Actinobacteriota	c__Actinobacteria	o__Frankiales	f__Sporichthyaceae	g__Candidatus Planktophila	s__
OTU1165	k__Bacteria	p__Actinobacteriota	c__Actinobacteria	o__Frankiales	f__Sporichthyaceae	g__hgcI clade	s__
OTU1166	k__Bacteria	p__Actinobacteriota	c__Actinobacteria	o__Frankiales	f__Sporichthyaceae	g__Longivirga	s__
OTU1167	k__Bacteria	p__Actinobacteriota	c__Actinobacteria	o__Kineosporiales	f__Kineosporiaceae	g__Angustibacter	s__
OTU1168	k__Bacteria	p__Actinobacteriota	c__Actinobacteria	o__Kineosporiales	f__Kineosporiaceae	g__Kineosporia	s__
OTU1169	k__Bacteria	p__Actinobacteriota	c__Actinobacteria	o__Micrococcales	f__Cellulomonadaceae	g__Cellulomonas	s__
OTU1170	k__Bacteria	p__Actinobacteriota	c__Actinobacteria	o__Micrococcales	f__Dermatophilaceae	g__	s__
OTU1171	k__Bacteria	p__Actinobacteriota	c__Actinobacteria	o__Micrococcales	f__Intrasporangiaceae	g__	s__
OTU1172	k__Bacteria	p__Actinobacteriota	c__Actinobacteria	o__Micrococcales	f__Intrasporangiaceae	g__Knoellia	s__
OTU1173	k__Bacteria	p__Actinobacteriota	c__Actinobacteria	o__Micrococcales	f__Microbacteriaceae	g__	s__
OTU1174	k__Bacteria	p__Actinobacteriota	c__Actinobacteria	o__Micrococcales	f__Microbacteriaceae	g__Aurantimicrobium	s__
OTU1175	k__Bacteria	p__Actinobacteriota	c__Actinobacteria	o__Micrococcales	f__Microbacteriaceae	g__Candidatus Aquiluna	s__
OTU1176	k__Bacteria	p__Actinobacteriota	c__Actinobacteria	o__Micrococcales	f__Microbacteriaceae	g__Candidatus Planktoluna	s__
OTU1177	k__Bacteria	p__Actinobacteriota	c__Actinobacteria	o__Micrococcales	f__Microbacteriaceae	g__Leifsonia	s__
OTU1178	k__Bacteria	p__Actinobacteriota	c__Actinobacteria	o__Micrococcales	f__Microbacteriaceae	g__Leucobacter	s__
OTU1179	k__Bacteria	p__Actinobacteriota	c__Actinobacteria	o__Micrococcales	f__Microbacteriaceae	g__Microbacterium	s__
OTU1180	k__Bacteria	p__Actinobacteriota	c__Actinobacteria	o__Micrococcales	f__Microbacteriaceae	g__Rathayibacter	s__
OTU1181	k__Bacteria	p__Actinobacteriota	c__Actinobacteria	o__Micrococcales	f__Microbacteriaceae	g__Rhodoluna	s__
OTU1182	k__Bacteria	p__Actinobacteriota	c__Actinobacteria	o__Micrococcales	f__Micrococcaceae	g__Kocuria	s__
OTU1183	k__Bacteria	p__Actinobacteriota	c__Actinobacteria	o__Micrococcales	f__Micrococcaceae	g__Micrococcus	s__
OTU1184	k__Bacteria	p__Actinobacteriota	c__Actinobacteria	o__Micrococcales	f__Micrococcaceae	g__Pseudarthrobacter	s__
OTU1185	k__Bacteria	p__Actinobacteriota	c__Actinobacteria	o__Micrococcales	f__Micrococcaceae	g__Renibacterium	s__
OTU1186	k__Bacteria	p__Actinobacteriota	c__Actinobacteria	o__Micromonosporales	f__Micromonosporaceae	g__Actinoplanes	s__
OTU1187	k__Bacteria	p__Actinobacteriota	c__Actinobacteria	o__PeM15	f__	g__	s__
OTU1188	k__Bacteria	p__Actinobacteriota	c__Actinobacteria	o__Propionibacteriales	f__Nocardioidaceae	g__Aeromicrobium	s__
OTU1189	k__Bacteria	p__Actinobacteriota	c__Actinobacteria	o__Propionibacteriales	f__Nocardioidaceae	g__Nocardioides	s__
OTU1190	k__Bacteria	p__Actinobacteriota	c__Actinobacteria	o__Propionibacteriales	f__Propionibacteriaceae	g__	s__
OTU1191	k__Bacteria	p__Actinobacteriota	c__Actinobacteria	o__Propionibacteriales	f__Propionibacteriaceae	g__Propioniciclava	s__
OTU1192	k__Bacteria	p__Actinobacteriota	c__Actinobacteria	o__Pseudonocardiales	f__Pseudonocardiaceae	g__Actinophytocola	s__
OTU1193	k__Bacteria	p__Actinobacteriota	c__Actinobacteria	o__Pseudonocardiales	f__Pseudonocardiaceae	g__Actinosynnema pretiosum	s__
OTU1194	k__Bacteria	p__Actinobacteriota	c__Actinobacteria	o__Pseudonocardiales	f__Pseudonocardiaceae	g__Amycolatopsis	s__
OTU1195	k__Bacteria	p__Actinobacteriota	c__Actinobacteria	o__Pseudonocardiales	f__Pseudonocardiaceae	g__Crossiella	s__
OTU1196	k__Bacteria	p__Actinobacteriota	c__Actinobacteria	o__Streptomycetales	f__Streptomycetaceae	g__Streptomyces	s__
OTU1197	k__Bacteria	p__Actinobacteriota	c__Actinobacteria	o__Streptosporangiales	f__Streptosporangiaceae	g__Sphaerisporangium	s__
OTU1198	k__Bacteria	p__Actinobacteriota	c__Actinobacteria	o__Streptosporangiales	f__Thermomonosporaceae	g__[Streptomyces] thermoautotrophicus	s__
OTU1199	k__Bacteria	p__Actinobacteriota	c__Coriobacteriia	o__CG2-30-50-142	f__	g__	s__
OTU1200	k__Bacteria	p__Actinobacteriota	c__Coriobacteriia	o__Coriobacteriales	f__Atopobiaceae	g__Atopobium	s__
OTU1201	k__Bacteria	p__Actinobacteriota	c__Coriobacteriia	o__Coriobacteriales	f__Atopobiaceae	g__Olsenella	s__
OTU1202	k__Bacteria	p__Actinobacteriota	c__Coriobacteriia	o__Coriobacteriales	f__Coriobacteriaceae	g__Collinsella	s__
OTU1203	k__Bacteria	p__Actinobacteriota	c__Coriobacteriia	o__Coriobacteriales	f__Eggerthellaceae	g__Eggerthella	s__
OTU1204	k__Bacteria	p__Actinobacteriota	c__Coriobacteriia	o__OPB41	f__	g__	s__
OTU1205	k__Bacteria	p__Actinobacteriota	c__MB-A2-108	o__	f__	g__	s__
OTU1206	k__Bacteria	p__Actinobacteriota	c__RBG-16-55-12	o__	f__	g__	s__
OTU1207	k__Bacteria	p__Actinobacteriota	c__Thermoleophilia	o__Gaiellales	f__	g__	s__
OTU1208	k__Bacteria	p__Actinobacteriota	c__Thermoleophilia	o__Gaiellales	f__Gaiellaceae	g__Gaiella	s__
OTU1209	k__Bacteria	p__Actinobacteriota	c__Thermoleophilia	o__Solirubrobacterales	f__67-14	g__	s__
OTU1210	k__Bacteria	p__Actinobacteriota	c__Thermoleophilia	o__Solirubrobacterales	f__Solirubrobacteraceae	g__	s__
OTU1211	k__Bacteria	p__Actinobacteriota	c__Thermoleophilia	o__Solirubrobacterales	f__Solirubrobacteraceae	g__Conexibacter	s__
OTU1212	k__Bacteria	p__Actinobacteriota	c__Thermoleophilia	o__Solirubrobacterales	f__Solirubrobacteraceae	g__Parviterribacter	s__
OTU1213	k__Bacteria	p__Actinobacteriota	c__Thermoleophilia	o__Solirubrobacterales	f__Solirubrobacteraceae	g__Patulibacter	s__
OTU1214	k__Bacteria	p__Actinobacteriota	c__Thermoleophilia	o__Solirubrobacterales	f__Solirubrobacteraceae	g__Solirubrobacter	s__
OTU1215	k__Bacteria	p__Actinobacteriota	c__WCHB1-81	o__	f__	g__	s__
OTU1216	k__Bacteria	p__Aerophobota	c__Aerophobia	o__Aerophobales	f__	g__	s__
OTU1217	k__Bacteria	p__Aquificota	c__Aquificae	o__Aquificales	f__Hydrogenobaculaceae	g__Hydrogenobaculum	s__
OTU1218	k__Bacteria	p__Armatimonadota	c__	o__	f__	g__	s__
OTU1219	k__Bacteria	p__Armatimonadota	c__Armatimonadia	o__Armatimonadales	f__	g__	s__
OTU1220	k__Bacteria	p__Armatimonadota	c__Armatimonadia	o__Armatimonadales	f__Armatimonadaceae	g__Armatimonas	s__
OTU1221	k__Bacteria	p__Armatimonadota	c__Chthonomonadetes	o__Chthonomonadales	f__	g__	s__
OTU1222	k__Bacteria	p__Armatimonadota	c__Chthonomonadetes	o__Chthonomonadales	f__Chthonomonadaceae	g__Chthonomonas	s__
OTU1223	k__Bacteria	p__Armatimonadota	c__Fimbriimonadia	o__Fimbriimonadales	f__	g__	s__
OTU1224	k__Bacteria	p__Armatimonadota	c__Fimbriimonadia	o__Fimbriimonadales	f__Fimbriimonadaceae	g__	s__
OTU1225	k__Bacteria	p__Bacteroidota	c__Bacteroidia	o__Bacteroidales	f__Bacteroidaceae	g__Bacteroides	s__
OTU1226	k__Bacteria	p__Bacteroidota	c__Bacteroidia	o__Bacteroidales	f__Bacteroidetes BD2-2	g__	s__
OTU1227	k__Bacteria	p__Bacteroidota	c__Bacteroidia	o__Bacteroidales	f__Bacteroidetes vadinHA17	g__	s__
OTU1228	k__Bacteria	p__Bacteroidota	c__Bacteroidia	o__Bacteroidales	f__Barnesiellaceae	g__	s__
OTU1229	k__Bacteria	p__Bacteroidota	c__Bacteroidia	o__Bacteroidales	f__Barnesiellaceae	g__Barnesiella	s__
OTU1230	k__Bacteria	p__Bacteroidota	c__Bacteroidia	o__Bacteroidales	f__Barnesiellaceae	g__Coprobacter	s__
OTU1231	k__Bacteria	p__Bacteroidota	c__Bacteroidia	o__Bacteroidales	f__Dysgonomonadaceae	g__	s__
OTU1232	k__Bacteria	p__Bacteroidota	c__Bacteroidia	o__Bacteroidales	f__Dysgonomonadaceae	g__Dysgonomonas	s__
OTU1233	k__Bacteria	p__Bacteroidota	c__Bacteroidia	o__Bacteroidales	f__Dysgonomonadaceae	g__Proteiniphilum	s__
OTU1234	k__Bacteria	p__Bacteroidota	c__Bacteroidia	o__Bacteroidales	f__FTLpost3	g__	s__
OTU1235	k__Bacteria	p__Bacteroidota	c__Bacteroidia	o__Bacteroidales	f__Ika33	g__	s__
OTU1236	k__Bacteria	p__Bacteroidota	c__Bacteroidia	o__Bacteroidales	f__Marinifilaceae	g__	s__
OTU1237	k__Bacteria	p__Bacteroidota	c__Bacteroidia	o__Bacteroidales	f__Marinilabiliaceae	g__	s__
OTU1238	k__Bacteria	p__Bacteroidota	c__Bacteroidia	o__Bacteroidales	f__Marinilabiliaceae	g__[Cytophaga] xylanolytica group	s__
OTU1239	k__Bacteria	p__Bacteroidota	c__Bacteroidia	o__Bacteroidales	f__Marinilabiliaceae	g__Alkalitalea	s__
OTU1240	k__Bacteria	p__Bacteroidota	c__Bacteroidia	o__Bacteroidales	f__Muribaculaceae	g__	s__
OTU1241	k__Bacteria	p__Bacteroidota	c__Bacteroidia	o__Bacteroidales	f__Muribaculaceae	g__Muribaculum	s__
OTU1242	k__Bacteria	p__Bacteroidota	c__Bacteroidia	o__Bacteroidales	f__p-251-o5	g__	s__
OTU1243	k__Bacteria	p__Bacteroidota	c__Bacteroidia	o__Bacteroidales	f__Paludibacteraceae	g__	s__
OTU1244	k__Bacteria	p__Bacteroidota	c__Bacteroidia	o__Bacteroidales	f__Paludibacteraceae	g__F0058	s__
OTU1245	k__Bacteria	p__Bacteroidota	c__Bacteroidia	o__Bacteroidales	f__Paludibacteraceae	g__Paludibacter	s__
OTU1246	k__Bacteria	p__Bacteroidota	c__Bacteroidia	o__Bacteroidales	f__Prevotellaceae	g__Prevotella	s__
OTU1247	k__Bacteria	p__Bacteroidota	c__Bacteroidia	o__Bacteroidales	f__Prevotellaceae	g__Prevotella_7	s__
OTU1248	k__Bacteria	p__Bacteroidota	c__Bacteroidia	o__Bacteroidales	f__Prevotellaceae	g__Prevotella_9	s__
OTU1249	k__Bacteria	p__Bacteroidota	c__Bacteroidia	o__Bacteroidales	f__Prevotellaceae	g__Prevotellaceae UCG-001	s__
OTU1250	k__Bacteria	p__Bacteroidota	c__Bacteroidia	o__Bacteroidales	f__Prolixibacteraceae	g__	s__
OTU1251	k__Bacteria	p__Bacteroidota	c__Bacteroidia	o__Bacteroidales	f__Prolixibacteraceae	g__BSV13	s__
OTU1252	k__Bacteria	p__Bacteroidota	c__Bacteroidia	o__Bacteroidales	f__Prolixibacteraceae	g__Sunxiuqinia	s__
OTU1253	k__Bacteria	p__Bacteroidota	c__Bacteroidia	o__Bacteroidales	f__Prolixibacteraceae	g__Tangfeifania	s__
OTU1254	k__Bacteria	p__Bacteroidota	c__Bacteroidia	o__Bacteroidales	f__Prolixibacteraceae	g__WCHB1-32	s__
OTU1255	k__Bacteria	p__Bacteroidota	c__Bacteroidia	o__Bacteroidales	f__Rikenellaceae	g__	s__
OTU1256	k__Bacteria	p__Bacteroidota	c__Bacteroidia	o__Bacteroidales	f__Rikenellaceae	g__Alistipes	s__
OTU1257	k__Bacteria	p__Bacteroidota	c__Bacteroidia	o__Bacteroidales	f__Rikenellaceae	g__Anaerocella	s__
OTU1258	k__Bacteria	p__Bacteroidota	c__Bacteroidia	o__Bacteroidales	f__Rikenellaceae	g__Bact-08	s__
OTU1259	k__Bacteria	p__Bacteroidota	c__Bacteroidia	o__Bacteroidales	f__Rikenellaceae	g__dgA-11 gut group	s__
OTU1260	k__Bacteria	p__Bacteroidota	c__Bacteroidia	o__Bacteroidales	f__Rikenellaceae	g__DMER64	s__
OTU1261	k__Bacteria	p__Bacteroidota	c__Bacteroidia	o__Bacteroidales	f__Rikenellaceae	g__Rikenellaceae RC9 gut group	s__
OTU1262	k__Bacteria	p__Bacteroidota	c__Bacteroidia	o__Bacteroidales	f__Rikenellaceae	g__U29-B03	s__
OTU1263	k__Bacteria	p__Bacteroidota	c__Bacteroidia	o__Bacteroidales	f__Rs-E47 termite group	g__GWE2-42-42	s__
OTU1264	k__Bacteria	p__Bacteroidota	c__Bacteroidia	o__Bacteroidales	f__SB-5	g__	s__
OTU1265	k__Bacteria	p__Bacteroidota	c__Bacteroidia	o__Bacteroidales	f__Tannerellaceae	g__	s__
OTU1266	k__Bacteria	p__Bacteroidota	c__Bacteroidia	o__Bacteroidales	f__Tannerellaceae	g__Macellibacteroides	s__
OTU1267	k__Bacteria	p__Bacteroidota	c__Bacteroidia	o__Bacteroidales	f__Tannerellaceae	g__Parabacteroides	s__
OTU1268	k__Bacteria	p__Bacteroidota	c__Bacteroidia	o__Bacteroidales	f__Tannerellaceae	g__Tannerella	s__
OTU1269	k__Bacteria	p__Bacteroidota	c__Bacteroidia	o__Bacteroidales	f__Williamwhitmaniaceae	g__Acetobacteroides	s__
OTU1270	k__Bacteria	p__Bacteroidota	c__Bacteroidia	o__Bacteroidales	f__Williamwhitmaniaceae	g__Blvii28 wastewater-sludge group	s__
OTU1271	k__Bacteria	p__Bacteroidota	c__Bacteroidia	o__Bacteroidetes VC2.1 Bac22	f__	g__	s__
OTU1272	k__Bacteria	p__Bacteroidota	c__Bacteroidia	o__Chitinophagales	f__	g__	s__
OTU1273	k__Bacteria	p__Bacteroidota	c__Bacteroidia	o__Chitinophagales	f__37-13	g__	s__
OTU1274	k__Bacteria	p__Bacteroidota	c__Bacteroidia	o__Chitinophagales	f__Chitinophagaceae	g__	s__
OTU1275	k__Bacteria	p__Bacteroidota	c__Bacteroidia	o__Chitinophagales	f__Chitinophagaceae	g__Arachidicoccus	s__
OTU1276	k__Bacteria	p__Bacteroidota	c__Bacteroidia	o__Chitinophagales	f__Chitinophagaceae	g__Aurantisolimonas	s__
OTU1277	k__Bacteria	p__Bacteroidota	c__Bacteroidia	o__Chitinophagales	f__Chitinophagaceae	g__Chitinophaga	s__
OTU1278	k__Bacteria	p__Bacteroidota	c__Bacteroidia	o__Chitinophagales	f__Chitinophagaceae	g__Cnuella	s__
OTU1279	k__Bacteria	p__Bacteroidota	c__Bacteroidia	o__Chitinophagales	f__Chitinophagaceae	g__Dinghuibacter	s__
OTU1280	k__Bacteria	p__Bacteroidota	c__Bacteroidia	o__Chitinophagales	f__Chitinophagaceae	g__Edaphobaculum	s__
OTU1281	k__Bacteria	p__Bacteroidota	c__Bacteroidia	o__Chitinophagales	f__Chitinophagaceae	g__Ferruginibacter	s__
OTU1282	k__Bacteria	p__Bacteroidota	c__Bacteroidia	o__Chitinophagales	f__Chitinophagaceae	g__Filobacterium	s__
OTU1283	k__Bacteria	p__Bacteroidota	c__Bacteroidia	o__Chitinophagales	f__Chitinophagaceae	g__Flavisolibacter	s__
OTU1284	k__Bacteria	p__Bacteroidota	c__Bacteroidia	o__Chitinophagales	f__Chitinophagaceae	g__Flavitalea	s__
OTU1285	k__Bacteria	p__Bacteroidota	c__Bacteroidia	o__Chitinophagales	f__Chitinophagaceae	g__Lacibacter	s__
OTU1286	k__Bacteria	p__Bacteroidota	c__Bacteroidia	o__Chitinophagales	f__Chitinophagaceae	g__Niastella	s__
OTU1287	k__Bacteria	p__Bacteroidota	c__Bacteroidia	o__Chitinophagales	f__Chitinophagaceae	g__Pseudoflavitalea	s__
OTU1288	k__Bacteria	p__Bacteroidota	c__Bacteroidia	o__Chitinophagales	f__Chitinophagaceae	g__Puia	s__
OTU1289	k__Bacteria	p__Bacteroidota	c__Bacteroidia	o__Chitinophagales	f__Chitinophagaceae	g__Rurimicrobium	s__
OTU1290	k__Bacteria	p__Bacteroidota	c__Bacteroidia	o__Chitinophagales	f__Chitinophagaceae	g__Sediminibacterium	s__
OTU1291	k__Bacteria	p__Bacteroidota	c__Bacteroidia	o__Chitinophagales	f__Chitinophagaceae	g__Segetibacter	s__
OTU1292	k__Bacteria	p__Bacteroidota	c__Bacteroidia	o__Chitinophagales	f__Chitinophagaceae	g__Terrimonas	s__
OTU1293	k__Bacteria	p__Bacteroidota	c__Bacteroidia	o__Chitinophagales	f__Saprospiraceae	g__	s__
OTU1294	k__Bacteria	p__Bacteroidota	c__Bacteroidia	o__Chitinophagales	f__Saprospiraceae	g__Aureispira	s__
OTU1295	k__Bacteria	p__Bacteroidota	c__Bacteroidia	o__Chitinophagales	f__Saprospiraceae	g__Candidatus Aquirestis	s__
OTU1296	k__Bacteria	p__Bacteroidota	c__Bacteroidia	o__Chitinophagales	f__Saprospiraceae	g__Haliscomenobacter	s__
OTU1297	k__Bacteria	p__Bacteroidota	c__Bacteroidia	o__Chitinophagales	f__Saprospiraceae	g__Lewinella	s__
OTU1298	k__Bacteria	p__Bacteroidota	c__Bacteroidia	o__Chitinophagales	f__Saprospiraceae	g__Phaeodactylibacter	s__
OTU1299	k__Bacteria	p__Bacteroidota	c__Bacteroidia	o__Chitinophagales	f__Saprospiraceae	g__Saprospira	s__
OTU1300	k__Bacteria	p__Bacteroidota	c__Bacteroidia	o__Cytophagales	f__Amoebophilaceae	g__	s__
OTU1301	k__Bacteria	p__Bacteroidota	c__Bacteroidia	o__Cytophagales	f__Amoebophilaceae	g__Candidatus Amoebophilus	s__
OTU1302	k__Bacteria	p__Bacteroidota	c__Bacteroidia	o__Cytophagales	f__Amoebophilaceae	g__Candidatus Cardinium	s__
OTU1303	k__Bacteria	p__Bacteroidota	c__Bacteroidia	o__Cytophagales	f__Cyclobacteriaceae	g__	s__
OTU1304	k__Bacteria	p__Bacteroidota	c__Bacteroidia	o__Cytophagales	f__Cyclobacteriaceae	g__Algoriphagus	s__
OTU1305	k__Bacteria	p__Bacteroidota	c__Bacteroidia	o__Cytophagales	f__Cyclobacteriaceae	g__Echinicola	s__
OTU1306	k__Bacteria	p__Bacteroidota	c__Bacteroidia	o__Cytophagales	f__Cyclobacteriaceae	g__Ekhidna	s__
OTU1307	k__Bacteria	p__Bacteroidota	c__Bacteroidia	o__Cytophagales	f__Cyclobacteriaceae	g__Fulvivirga	s__
OTU1308	k__Bacteria	p__Bacteroidota	c__Bacteroidia	o__Cytophagales	f__Cyclobacteriaceae	g__Lunatimonas	s__
OTU1309	k__Bacteria	p__Bacteroidota	c__Bacteroidia	o__Cytophagales	f__Cytophagaceae	g__Cytophaga	s__
OTU1310	k__Bacteria	p__Bacteroidota	c__Bacteroidia	o__Cytophagales	f__Cytophagaceae	g__Sporocytophaga	s__
OTU1311	k__Bacteria	p__Bacteroidota	c__Bacteroidia	o__Cytophagales	f__Flammeovirgaceae	g__	s__
OTU1312	k__Bacteria	p__Bacteroidota	c__Bacteroidia	o__Cytophagales	f__Flammeovirgaceae	g__Flexithrix	s__
OTU1313	k__Bacteria	p__Bacteroidota	c__Bacteroidia	o__Cytophagales	f__Hymenobacteraceae	g__Adhaeribacter	s__
OTU1314	k__Bacteria	p__Bacteroidota	c__Bacteroidia	o__Cytophagales	f__Hymenobacteraceae	g__Hymenobacter	s__
OTU1315	k__Bacteria	p__Bacteroidota	c__Bacteroidia	o__Cytophagales	f__Hymenobacteraceae	g__Pontibacter	s__
OTU1316	k__Bacteria	p__Bacteroidota	c__Bacteroidia	o__Cytophagales	f__Microscillaceae	g__	s__
OTU1317	k__Bacteria	p__Bacteroidota	c__Bacteroidia	o__Cytophagales	f__Microscillaceae	g__Chryseolinea	s__
OTU1318	k__Bacteria	p__Bacteroidota	c__Bacteroidia	o__Cytophagales	f__Microscillaceae	g__Eisenibacter	s__
OTU1319	k__Bacteria	p__Bacteroidota	c__Bacteroidia	o__Cytophagales	f__Microscillaceae	g__Flexibacter	s__
OTU1320	k__Bacteria	p__Bacteroidota	c__Bacteroidia	o__Cytophagales	f__Microscillaceae	g__Hassallia	s__
OTU1321	k__Bacteria	p__Bacteroidota	c__Bacteroidia	o__Cytophagales	f__Microscillaceae	g__Microscilla	s__
OTU1322	k__Bacteria	p__Bacteroidota	c__Bacteroidia	o__Cytophagales	f__Microscillaceae	g__Ohtaekwangia	s__
OTU1323	k__Bacteria	p__Bacteroidota	c__Bacteroidia	o__Cytophagales	f__Microscillaceae	g__OLB12	s__
OTU1324	k__Bacteria	p__Bacteroidota	c__Bacteroidia	o__Cytophagales	f__Microscillaceae	g__Thermoflexibacter	s__
OTU1325	k__Bacteria	p__Bacteroidota	c__Bacteroidia	o__Cytophagales	f__MWH-CFBk5	g__	s__
OTU1326	k__Bacteria	p__Bacteroidota	c__Bacteroidia	o__Cytophagales	f__Spirosomaceae	g__	s__
OTU1327	k__Bacteria	p__Bacteroidota	c__Bacteroidia	o__Cytophagales	f__Spirosomaceae	g__Arsenicibacter	s__
OTU1328	k__Bacteria	p__Bacteroidota	c__Bacteroidia	o__Cytophagales	f__Spirosomaceae	g__Dyadobacter	s__
OTU1329	k__Bacteria	p__Bacteroidota	c__Bacteroidia	o__Cytophagales	f__Spirosomaceae	g__Emticicia	s__
OTU1330	k__Bacteria	p__Bacteroidota	c__Bacteroidia	o__Cytophagales	f__Spirosomaceae	g__Fibrisoma	s__
OTU1331	k__Bacteria	p__Bacteroidota	c__Bacteroidia	o__Cytophagales	f__Spirosomaceae	g__Flectobacillus	s__
OTU1332	k__Bacteria	p__Bacteroidota	c__Bacteroidia	o__Cytophagales	f__Spirosomaceae	g__Fluviimonas	s__
OTU1333	k__Bacteria	p__Bacteroidota	c__Bacteroidia	o__Cytophagales	f__Spirosomaceae	g__Leadbetterella	s__
OTU1334	k__Bacteria	p__Bacteroidota	c__Bacteroidia	o__Cytophagales	f__Spirosomaceae	g__Pseudarcicella	s__
OTU1335	k__Bacteria	p__Bacteroidota	c__Bacteroidia	o__Cytophagales	f__Spirosomaceae	g__Runella	s__
OTU1336	k__Bacteria	p__Bacteroidota	c__Bacteroidia	o__Cytophagales	f__Spirosomaceae	g__Spirosoma	s__
OTU1337	k__Bacteria	p__Bacteroidota	c__Bacteroidia	o__Flavobacteriales	f__Blattabacteriaceae	g__Blattabacterium	s__
OTU1338	k__Bacteria	p__Bacteroidota	c__Bacteroidia	o__Flavobacteriales	f__Blattabacteriaceae	g__Candidatus Sulcia	s__
OTU1339	k__Bacteria	p__Bacteroidota	c__Bacteroidia	o__Flavobacteriales	f__Blattabacteriaceae	g__Candidatus Uzinura	s__
OTU1340	k__Bacteria	p__Bacteroidota	c__Bacteroidia	o__Flavobacteriales	f__Crocinitomicaceae	g__	s__
OTU1341	k__Bacteria	p__Bacteroidota	c__Bacteroidia	o__Flavobacteriales	f__Crocinitomicaceae	g__Crocinitomix	s__
OTU1342	k__Bacteria	p__Bacteroidota	c__Bacteroidia	o__Flavobacteriales	f__Crocinitomicaceae	g__Fluviicola	s__
OTU1343	k__Bacteria	p__Bacteroidota	c__Bacteroidia	o__Flavobacteriales	f__Crocinitomicaceae	g__Lishizhenia	s__
OTU1344	k__Bacteria	p__Bacteroidota	c__Bacteroidia	o__Flavobacteriales	f__Cryomorphaceae	g__	s__
OTU1345	k__Bacteria	p__Bacteroidota	c__Bacteroidia	o__Flavobacteriales	f__Cryomorphaceae	g__NS10 marine group	s__
OTU1346	k__Bacteria	p__Bacteroidota	c__Bacteroidia	o__Flavobacteriales	f__Flavobacteriaceae	g__	s__
OTU1347	k__Bacteria	p__Bacteroidota	c__Bacteroidia	o__Flavobacteriales	f__Flavobacteriaceae	g__Actibacter	s__
OTU1348	k__Bacteria	p__Bacteroidota	c__Bacteroidia	o__Flavobacteriales	f__Flavobacteriaceae	g__Aequorivita	s__
OTU1349	k__Bacteria	p__Bacteroidota	c__Bacteroidia	o__Flavobacteriales	f__Flavobacteriaceae	g__Capnocytophaga	s__
OTU1350	k__Bacteria	p__Bacteroidota	c__Bacteroidia	o__Flavobacteriales	f__Flavobacteriaceae	g__Flavobacterium	s__
OTU1351	k__Bacteria	p__Bacteroidota	c__Bacteroidia	o__Flavobacteriales	f__Flavobacteriaceae	g__Formosa	s__
OTU1352	k__Bacteria	p__Bacteroidota	c__Bacteroidia	o__Flavobacteriales	f__Flavobacteriaceae	g__Myroides	s__
OTU1353	k__Bacteria	p__Bacteroidota	c__Bacteroidia	o__Flavobacteriales	f__Flavobacteriaceae	g__NS2b marine group	s__
OTU1354	k__Bacteria	p__Bacteroidota	c__Bacteroidia	o__Flavobacteriales	f__Flavobacteriaceae	g__NS4 marine group	s__
OTU1355	k__Bacteria	p__Bacteroidota	c__Bacteroidia	o__Flavobacteriales	f__Flavobacteriaceae	g__NS5 marine group	s__
OTU1356	k__Bacteria	p__Bacteroidota	c__Bacteroidia	o__Flavobacteriales	f__NS7 marine group	g__	s__
OTU1357	k__Bacteria	p__Bacteroidota	c__Bacteroidia	o__Flavobacteriales	f__NS9 marine group	g__	s__
OTU1358	k__Bacteria	p__Bacteroidota	c__Bacteroidia	o__Flavobacteriales	f__Weeksellaceae	g__Chryseobacterium	s__
OTU1359	k__Bacteria	p__Bacteroidota	c__Bacteroidia	o__Flavobacteriales	f__Weeksellaceae	g__Cloacibacterium	s__
OTU1360	k__Bacteria	p__Bacteroidota	c__Bacteroidia	o__Flavobacteriales	f__Weeksellaceae	g__Elizabethkingia	s__
OTU1361	k__Bacteria	p__Bacteroidota	c__Bacteroidia	o__SM1A07	f__	g__	s__
OTU1362	k__Bacteria	p__Bacteroidota	c__Bacteroidia	o__Sphingobacteriales	f__AKYH767	g__	s__
OTU1363	k__Bacteria	p__Bacteroidota	c__Bacteroidia	o__Sphingobacteriales	f__CMW-169	g__	s__
OTU1364	k__Bacteria	p__Bacteroidota	c__Bacteroidia	o__Sphingobacteriales	f__CWT CU03-E12	g__	s__
OTU1365	k__Bacteria	p__Bacteroidota	c__Bacteroidia	o__Sphingobacteriales	f__env.OPS 17	g__	s__
OTU1366	k__Bacteria	p__Bacteroidota	c__Bacteroidia	o__Sphingobacteriales	f__GWF2-29-10	g__	s__
OTU1367	k__Bacteria	p__Bacteroidota	c__Bacteroidia	o__Sphingobacteriales	f__KD1-131	g__	s__
OTU1368	k__Bacteria	p__Bacteroidota	c__Bacteroidia	o__Sphingobacteriales	f__KD3-93	g__	s__
OTU1369	k__Bacteria	p__Bacteroidota	c__Bacteroidia	o__Sphingobacteriales	f__Lentimicrobiaceae	g__	s__
OTU1370	k__Bacteria	p__Bacteroidota	c__Bacteroidia	o__Sphingobacteriales	f__Lentimicrobiaceae	g__Lentimicrobium	s__
OTU1371	k__Bacteria	p__Bacteroidota	c__Bacteroidia	o__Sphingobacteriales	f__LiUU-11-161	g__	s__
OTU1372	k__Bacteria	p__Bacteroidota	c__Bacteroidia	o__Sphingobacteriales	f__NS11-12 marine group	g__	s__
OTU1373	k__Bacteria	p__Bacteroidota	c__Bacteroidia	o__Sphingobacteriales	f__S15A-MN91	g__	s__
OTU1374	k__Bacteria	p__Bacteroidota	c__Bacteroidia	o__Sphingobacteriales	f__Sphingobacteriaceae	g__	s__
OTU1375	k__Bacteria	p__Bacteroidota	c__Bacteroidia	o__Sphingobacteriales	f__Sphingobacteriaceae	g__Arcticibacter	s__
OTU1376	k__Bacteria	p__Bacteroidota	c__Bacteroidia	o__Sphingobacteriales	f__Sphingobacteriaceae	g__Mucilaginibacter	s__
OTU1377	k__Bacteria	p__Bacteroidota	c__Bacteroidia	o__Sphingobacteriales	f__Sphingobacteriaceae	g__Pedobacter	s__
OTU1378	k__Bacteria	p__Bacteroidota	c__Bacteroidia	o__Sphingobacteriales	f__Sphingobacteriaceae	g__Solitalea	s__
OTU1379	k__Bacteria	p__Bacteroidota	c__Bacteroidia	o__Sphingobacteriales	f__Sphingobacteriaceae	g__Sphingobacterium	s__
OTU1380	k__Bacteria	p__Bacteroidota	c__Bacteroidia	o__Sphingobacteriales	f__ST-12K33	g__	s__
OTU1381	k__Bacteria	p__Bacteroidota	c__Bacteroidia	o__Sphingobacteriales	f__Z4MB62	g__	s__
OTU1382	k__Bacteria	p__Bacteroidota	c__Chlorobia	o__Chlorobiales	f__Chlorobiaceae	g__Chlorobaculum	s__
OTU1383	k__Bacteria	p__Bacteroidota	c__Chlorobia	o__Chlorobiales	f__Chlorobiaceae	g__Chlorobium	s__
OTU1384	k__Bacteria	p__Bacteroidota	c__Ignavibacteria	o__Ignavibacteriales	f__Ignavibacteriaceae	g__Ignavibacterium	s__
OTU1385	k__Bacteria	p__Bacteroidota	c__Ignavibacteria	o__Ignavibacteriales	f__LD-RB-34	g__	s__
OTU1386	k__Bacteria	p__Bacteroidota	c__Ignavibacteria	o__Ignavibacteriales	f__PHOS-HE36	g__	s__
OTU1387	k__Bacteria	p__Bacteroidota	c__Ignavibacteria	o__Ignavibacteriales	f__SM1H02	g__	s__
OTU1388	k__Bacteria	p__Bacteroidota	c__Ignavibacteria	o__Ignavibacteriales	f__SR-FBR-L83	g__	s__
OTU1389	k__Bacteria	p__Bacteroidota	c__Ignavibacteria	o__SJA-28	f__	g__	s__
OTU1390	k__Bacteria	p__Bacteroidota	c__Kapabacteria	o__Kapabacteriales	f__	g__	s__
OTU1391	k__Bacteria	p__Bacteroidota	c__Kapabacteria	o__Kapabacteriales	f__Candidatus Kapabacteria sp. 59-99	g__	s__
OTU1392	k__Bacteria	p__Bacteroidota	c__Kryptonia	o__Kryptoniales	f__BSV26	g__	s__
OTU1393	k__Bacteria	p__Bacteroidota	c__Kryptonia	o__Kryptoniales	f__MSB-3C8	g__	s__
OTU1394	k__Bacteria	p__Bacteroidota	c__OC31	o__	f__	g__	s__
OTU1395	k__Bacteria	p__Bacteroidota	c__Rhodothermia	o__Balneolales	f__Balneolaceae	g__	s__
OTU1396	k__Bacteria	p__Bacteroidota	c__Rhodothermia	o__Balneolales	f__Balneolaceae	g__Soortia	s__
OTU1397	k__Bacteria	p__Bacteroidota	c__Rhodothermia	o__Rhodothermales	f__Rhodothermaceae	g__	s__
OTU1398	k__Bacteria	p__Bacteroidota	c__Rhodothermia	o__Rhodothermales	f__Rhodothermaceae	g__Rubrivirga	s__
OTU1399	k__Bacteria	p__Bacteroidota	c__Rhodothermia	o__Rhodothermales	f__Rhodothermaceae	g__Salinibacter	s__
OTU1400	k__Bacteria	p__Bdellovibrionota	c__Bdellovibrionia	o__Bacteriovoracales	f__Bacteriovoracaceae	g__	s__
OTU1401	k__Bacteria	p__Bdellovibrionota	c__Bdellovibrionia	o__Bacteriovoracales	f__Bacteriovoracaceae	g__Bacteriovorax	s__
OTU1402	k__Bacteria	p__Bdellovibrionota	c__Bdellovibrionia	o__Bacteriovoracales	f__Bacteriovoracaceae	g__Peredibacter	s__
OTU1403	k__Bacteria	p__Bdellovibrionota	c__Bdellovibrionia	o__Bdellovibrionales	f__Bdellovibrionaceae	g__Bdellovibrio	s__
OTU1404	k__Bacteria	p__Bdellovibrionota	c__Bdellovibrionia	o__Bdellovibrionales	f__Bdellovibrionaceae	g__OM27 clade	s__
OTU1405	k__Bacteria	p__Bdellovibrionota	c__Oligoflexia	o__0319-6G20	f__	g__	s__
OTU1406	k__Bacteria	p__Bdellovibrionota	c__Oligoflexia	o__053A03-B-DI-P58	f__	g__	s__
OTU1407	k__Bacteria	p__Bdellovibrionota	c__Oligoflexia	o__Oligoflexales	f__Oligoflexaceae	g__	s__
OTU1408	k__Bacteria	p__Bdellovibrionota	c__Oligoflexia	o__Oligoflexales	f__Oligoflexaceae	g__Oligoflexus	s__
OTU1409	k__Bacteria	p__Bdellovibrionota	c__Oligoflexia	o__Oligoflexales	f__Oligoflexaceae	g__Pseudobacteriovorax	s__
OTU1410	k__Bacteria	p__Bdellovibrionota	c__Oligoflexia	o__Silvanigrellales	f__Silvanigrellaceae	g__	s__
OTU1411	k__Bacteria	p__Bdellovibrionota	c__Oligoflexia	o__Silvanigrellales	f__Silvanigrellaceae	g__Silvanigrella	s__
OTU1412	k__Bacteria	p__Caldatribacteriota	c__JS1	o__	f__	g__	s__
OTU1413	k__Bacteria	p__Caldisericota	c__Caldisericia	o__Caldisericales	f__Caldisericaceae	g__Caldisericum	s__
OTU1414	k__Bacteria	p__Caldisericota	c__Caldisericia	o__Caldisericales	f__LF045	g__	s__
OTU1415	k__Bacteria	p__Caldisericota	c__Caldisericia	o__Caldisericales	f__WCHB1-02	g__	s__
OTU1416	k__Bacteria	p__Calditrichota	c__Calditrichia	o__Calditrichales	f__Calditrichaceae	g__	s__
OTU1417	k__Bacteria	p__Calditrichota	c__Calditrichia	o__Calditrichales	f__Calditrichaceae	g__Calorithrix	s__
OTU1418	k__Bacteria	p__Campylobacterota	c__Campylobacteria	o__Campylobacterales	f__	g__	s__
OTU1419	k__Bacteria	p__Campylobacterota	c__Campylobacteria	o__Campylobacterales	f__Arcobacteraceae	g__	s__
OTU1420	k__Bacteria	p__Campylobacterota	c__Campylobacteria	o__Campylobacterales	f__Arcobacteraceae	g__Pseudarcobacter	s__
OTU1421	k__Bacteria	p__Campylobacterota	c__Campylobacteria	o__Campylobacterales	f__Campylobacteraceae	g__Campylobacter	s__
OTU1422	k__Bacteria	p__Campylobacterota	c__Campylobacteria	o__Campylobacterales	f__Helicobacteraceae	g__	s__
OTU1423	k__Bacteria	p__Campylobacterota	c__Campylobacteria	o__Campylobacterales	f__Sulfurimonadaceae	g__Sulfuricurvum	s__
OTU1424	k__Bacteria	p__Campylobacterota	c__Campylobacteria	o__Campylobacterales	f__Sulfurimonadaceae	g__Sulfurimonas	s__
OTU1425	k__Bacteria	p__Campylobacterota	c__Campylobacteria	o__Campylobacterales	f__Sulfurospirillaceae	g__Sulfurospirillum	s__
OTU1426	k__Bacteria	p__Campylobacterota	c__Campylobacteria	o__Campylobacterales	f__Sulfurovaceae	g__Sulfurovum	s__
OTU1427	k__Bacteria	p__Chloroflexi	c__Anaerolineae	o__	f__	g__	s__
OTU1428	k__Bacteria	p__Chloroflexi	c__Anaerolineae	o__1-20	f__	g__	s__
OTU1429	k__Bacteria	p__Chloroflexi	c__Anaerolineae	o__ADurb.Bin180	f__	g__	s__
OTU1430	k__Bacteria	p__Chloroflexi	c__Anaerolineae	o__Anaerolineales	f__Anaerolineaceae	g__	s__
OTU1431	k__Bacteria	p__Chloroflexi	c__Anaerolineae	o__Anaerolineales	f__Anaerolineaceae	g__Anaerolinea	s__
OTU1432	k__Bacteria	p__Chloroflexi	c__Anaerolineae	o__Anaerolineales	f__Anaerolineaceae	g__Bellilinea	s__
OTU1433	k__Bacteria	p__Chloroflexi	c__Anaerolineae	o__Anaerolineales	f__Anaerolineaceae	g__GWD2-49-16	s__
OTU1434	k__Bacteria	p__Chloroflexi	c__Anaerolineae	o__Anaerolineales	f__Anaerolineaceae	g__Leptolinea	s__
OTU1435	k__Bacteria	p__Chloroflexi	c__Anaerolineae	o__Anaerolineales	f__Anaerolineaceae	g__Levilinea	s__
OTU1436	k__Bacteria	p__Chloroflexi	c__Anaerolineae	o__Anaerolineales	f__Anaerolineaceae	g__RBG-16-58-14	s__
OTU1437	k__Bacteria	p__Chloroflexi	c__Anaerolineae	o__Anaerolineales	f__Anaerolineaceae	g__UTCFX1	s__
OTU1438	k__Bacteria	p__Chloroflexi	c__Anaerolineae	o__Ardenticatenales	f__	g__	s__
OTU1439	k__Bacteria	p__Chloroflexi	c__Anaerolineae	o__Caldilineales	f__Caldilineaceae	g__	s__
OTU1440	k__Bacteria	p__Chloroflexi	c__Anaerolineae	o__Caldilineales	f__Caldilineaceae	g__Caldilinea	s__
OTU1441	k__Bacteria	p__Chloroflexi	c__Anaerolineae	o__MSB-5E12	f__	g__	s__
OTU1442	k__Bacteria	p__Chloroflexi	c__Anaerolineae	o__RBG-13-54-9	f__	g__	s__
OTU1443	k__Bacteria	p__Chloroflexi	c__Anaerolineae	o__SBR1031	f__	g__	s__
OTU1444	k__Bacteria	p__Chloroflexi	c__Anaerolineae	o__SBR1031	f__A4b	g__	s__
OTU1445	k__Bacteria	p__Chloroflexi	c__Anaerolineae	o__SBR1031	f__A4b	g__OLB15	s__
OTU1446	k__Bacteria	p__Chloroflexi	c__Anaerolineae	o__SJA-15	f__	g__	s__
OTU1447	k__Bacteria	p__Chloroflexi	c__Chloroflexia	o__Chloroflexales	f__Chloroflexaceae	g__Candidatus Chloroploca	s__
OTU1448	k__Bacteria	p__Chloroflexi	c__Chloroflexia	o__Chloroflexales	f__Roseiflexaceae	g__	s__
OTU1449	k__Bacteria	p__Chloroflexi	c__Chloroflexia	o__Chloroflexales	f__Roseiflexaceae	g__Kouleothrix	s__
OTU1450	k__Bacteria	p__Chloroflexi	c__Chloroflexia	o__Chloroflexales	f__Roseiflexaceae	g__Roseiflexus	s__
OTU1451	k__Bacteria	p__Chloroflexi	c__Chloroflexia	o__Kallotenuales	f__AKIW781	g__	s__
OTU1452	k__Bacteria	p__Chloroflexi	c__Chloroflexia	o__Thermomicrobiales	f__JG30-KF-CM45	g__	s__
OTU1453	k__Bacteria	p__Chloroflexi	c__Dehalococcoidia	o__Dehalococcoidales	f__	g__	s__
OTU1454	k__Bacteria	p__Chloroflexi	c__Dehalococcoidia	o__Dehalococcoidales	f__Dehalococcoidaceae	g__Dehalococcoides	s__
OTU1455	k__Bacteria	p__Chloroflexi	c__Dehalococcoidia	o__Dehalococcoidales	f__Dehalococcoidaceae	g__Dehalogenimonas	s__
OTU1456	k__Bacteria	p__Chloroflexi	c__Dehalococcoidia	o__FS117-23B-02	f__	g__	s__
OTU1457	k__Bacteria	p__Chloroflexi	c__Dehalococcoidia	o__GIF9	f__	g__	s__
OTU1458	k__Bacteria	p__Chloroflexi	c__Dehalococcoidia	o__GIF9	f__AB-539-J10	g__SCGC-AB-539-J10	s__
OTU1459	k__Bacteria	p__Chloroflexi	c__Dehalococcoidia	o__MSBL5	f__	g__	s__
OTU1460	k__Bacteria	p__Chloroflexi	c__Dehalococcoidia	o__Napoli-4B-65	f__	g__	s__
OTU1461	k__Bacteria	p__Chloroflexi	c__Dehalococcoidia	o__S085	f__	g__	s__
OTU1462	k__Bacteria	p__Chloroflexi	c__Dehalococcoidia	o__Sh765B-AG-111	f__	g__	s__
OTU1463	k__Bacteria	p__Chloroflexi	c__Dehalococcoidia	o__Sh765B-TzT-20	f__	g__	s__
OTU1464	k__Bacteria	p__Chloroflexi	c__Dehalococcoidia	o__t0.6.f	f__	g__	s__
OTU1465	k__Bacteria	p__Chloroflexi	c__Dehalococcoidia	o__vadinBA26	f__	g__	s__
OTU1466	k__Bacteria	p__Chloroflexi	c__JG30-KF-CM66	o__	f__	g__	s__
OTU1467	k__Bacteria	p__Chloroflexi	c__KD4-96	o__	f__	g__	s__
OTU1468	k__Bacteria	p__Chloroflexi	c__OLB14	o__	f__	g__	s__
OTU1469	k__Bacteria	p__Chloroflexi	c__SHA-26	o__	f__	g__	s__
OTU1470	k__Bacteria	p__Chloroflexi	c__SL56 marine group	o__	f__	g__	s__
OTU1471	k__Bacteria	p__Cloacimonadota	c__Cloacimonadia	o__Cloacimonadales	f__Cloacimonadaceae	g__	s__
OTU1472	k__Bacteria	p__Cloacimonadota	c__Cloacimonadia	o__Cloacimonadales	f__Cloacimonadaceae	g__C-2	s__
OTU1473	k__Bacteria	p__Cloacimonadota	c__Cloacimonadia	o__MSBL2	f__	g__	s__
OTU1474	k__Bacteria	p__Cyanobacteria	c__Cyanobacteriia	o__Chloroplast	f__	g__	s__
OTU1475	k__Bacteria	p__Cyanobacteria	c__Cyanobacteriia	o__Chloroplast	f__Acanthoceras zachariasii	g__	s__
OTU1476	k__Bacteria	p__Cyanobacteria	c__Cyanobacteriia	o__Chloroplast	f__Ahnfeltia plicata	g__	s__
OTU1477	k__Bacteria	p__Cyanobacteria	c__Cyanobacteriia	o__Chloroplast	f__Ammopiptanthus mongolicus	g__	s__
OTU1478	k__Bacteria	p__Cyanobacteria	c__Cyanobacteriia	o__Chloroplast	f__Ankyra judayi	g__	s__
OTU1479	k__Bacteria	p__Cyanobacteria	c__Cyanobacteriia	o__Chloroplast	f__Arachis duranensis	g__	s__
OTU1480	k__Bacteria	p__Cyanobacteria	c__Cyanobacteriia	o__Chloroplast	f__Arachis hypogaea (peanut)	g__	s__
OTU1481	k__Bacteria	p__Cyanobacteria	c__Cyanobacteriia	o__Chloroplast	f__Arachis ipaensis	g__	s__
OTU1482	k__Bacteria	p__Cyanobacteria	c__Cyanobacteriia	o__Chloroplast	f__Aulacoseira ambigua	g__	s__
OTU1483	k__Bacteria	p__Cyanobacteria	c__Cyanobacteriia	o__Chloroplast	f__Bracteacoccus aerius	g__	s__
OTU1484	k__Bacteria	p__Cyanobacteria	c__Cyanobacteriia	o__Chloroplast	f__Bracteacoccus giganteus	g__	s__
OTU1485	k__Bacteria	p__Cyanobacteria	c__Cyanobacteriia	o__Chloroplast	f__Bracteacoccus minor	g__	s__
OTU1486	k__Bacteria	p__Cyanobacteria	c__Cyanobacteriia	o__Chloroplast	f__Bryopsis sp. MX263	g__	s__
OTU1487	k__Bacteria	p__Cyanobacteria	c__Cyanobacteriia	o__Chloroplast	f__Caloglossa intermedia	g__	s__
OTU1488	k__Bacteria	p__Cyanobacteria	c__Cyanobacteriia	o__Chloroplast	f__Carteria cerasiformis	g__	s__
OTU1489	k__Bacteria	p__Cyanobacteria	c__Cyanobacteriia	o__Chloroplast	f__Carteria sp. SAG 8-5	g__	s__
OTU1490	k__Bacteria	p__Cyanobacteria	c__Cyanobacteriia	o__Chloroplast	f__Cenchrus americanus	g__	s__
OTU1491	k__Bacteria	p__Cyanobacteria	c__Cyanobacteriia	o__Chloroplast	f__Characiochloris acuminata	g__	s__
OTU1492	k__Bacteria	p__Cyanobacteria	c__Cyanobacteriia	o__Chloroplast	f__Chlamydomonas applanata	g__	s__
OTU1493	k__Bacteria	p__Cyanobacteria	c__Cyanobacteriia	o__Chloroplast	f__Chlamydomonas asymmetrica	g__	s__
OTU1494	k__Bacteria	p__Cyanobacteria	c__Cyanobacteriia	o__Chloroplast	f__Chlamydomonas debaryana	g__	s__
OTU1495	k__Bacteria	p__Cyanobacteria	c__Cyanobacteriia	o__Chloroplast	f__Chlamydomonas eustigma	g__	s__
OTU1496	k__Bacteria	p__Cyanobacteria	c__Cyanobacteriia	o__Chloroplast	f__Chlamydomonas leiostraca	g__	s__
OTU1497	k__Bacteria	p__Cyanobacteria	c__Cyanobacteriia	o__Chloroplast	f__Chlamydomonas nivalis	g__	s__
OTU1498	k__Bacteria	p__Cyanobacteria	c__Cyanobacteriia	o__Chloroplast	f__Chlamydomonas reinhardtii	g__	s__
OTU1499	k__Bacteria	p__Cyanobacteria	c__Cyanobacteriia	o__Chloroplast	f__Chlamydomonas sp. UWO241	g__	s__
OTU1500	k__Bacteria	p__Cyanobacteria	c__Cyanobacteriia	o__Chloroplast	f__Chlamydomonas sphaeroides	g__	s__
OTU1501	k__Bacteria	p__Cyanobacteria	c__Cyanobacteriia	o__Chloroplast	f__Chlorella pyrenoidosa	g__	s__
OTU1502	k__Bacteria	p__Cyanobacteria	c__Cyanobacteriia	o__Chloroplast	f__Chlorella sp. CC-Bw-9	g__	s__
OTU1503	k__Bacteria	p__Cyanobacteria	c__Cyanobacteriia	o__Chloroplast	f__Chlorella variabilis	g__	s__
OTU1504	k__Bacteria	p__Cyanobacteria	c__Cyanobacteriia	o__Chloroplast	f__Chlorella vulgaris	g__	s__
OTU1505	k__Bacteria	p__Cyanobacteria	c__Cyanobacteriia	o__Chloroplast	f__Chlorogonium capillatum	g__	s__
OTU1506	k__Bacteria	p__Cyanobacteria	c__Cyanobacteriia	o__Chloroplast	f__Chloromonas perforata	g__	s__
OTU1507	k__Bacteria	p__Cyanobacteria	c__Cyanobacteriia	o__Chloroplast	f__Chloroplast expression vector pCEV2	g__	s__
OTU1508	k__Bacteria	p__Cyanobacteria	c__Cyanobacteriia	o__Chloroplast	f__Chroomonas placoidea	g__	s__
OTU1509	k__Bacteria	p__Cyanobacteria	c__Cyanobacteriia	o__Chloroplast	f__Citrus maxima	g__	s__
OTU1510	k__Bacteria	p__Cyanobacteria	c__Cyanobacteriia	o__Chloroplast	f__Closteriopsis acicularis	g__	s__
OTU1511	k__Bacteria	p__Cyanobacteria	c__Cyanobacteriia	o__Chloroplast	f__Closterium baillyanum	g__	s__
OTU1512	k__Bacteria	p__Cyanobacteria	c__Cyanobacteriia	o__Chloroplast	f__Coccomyxa sp. LA000219	g__	s__
OTU1513	k__Bacteria	p__Cyanobacteria	c__Cyanobacteriia	o__Chloroplast	f__Coscinodiscus radiatus	g__	s__
OTU1514	k__Bacteria	p__Cyanobacteria	c__Cyanobacteriia	o__Chloroplast	f__Crouania elisiae	g__	s__
OTU1515	k__Bacteria	p__Cyanobacteria	c__Cyanobacteriia	o__Chloroplast	f__Crustomastix stigmatica	g__	s__
OTU1516	k__Bacteria	p__Cyanobacteria	c__Cyanobacteriia	o__Chloroplast	f__Cryptomonas curvata	g__	s__
OTU1517	k__Bacteria	p__Cyanobacteria	c__Cyanobacteriia	o__Chloroplast	f__Cyclotella sp. L04_2	g__	s__
OTU1518	k__Bacteria	p__Cyanobacteria	c__Cyanobacteriia	o__Chloroplast	f__Cylindrotheca closterium	g__	s__
OTU1519	k__Bacteria	p__Cyanobacteria	c__Cyanobacteriia	o__Chloroplast	f__Dicloster acuatus	g__	s__
OTU1520	k__Bacteria	p__Cyanobacteria	c__Cyanobacteriia	o__Chloroplast	f__Didymosphenia geminata	g__	s__
OTU1521	k__Bacteria	p__Cyanobacteria	c__Cyanobacteriia	o__Chloroplast	f__Dinobryon sp. LO226KS	g__	s__
OTU1522	k__Bacteria	p__Cyanobacteria	c__Cyanobacteriia	o__Chloroplast	f__Discoplastis adunca	g__	s__
OTU1523	k__Bacteria	p__Cyanobacteria	c__Cyanobacteriia	o__Chloroplast	f__Dunaliella tertiolecta	g__	s__
OTU1524	k__Bacteria	p__Cyanobacteria	c__Cyanobacteriia	o__Chloroplast	f__Durinskia baltica	g__	s__
OTU1525	k__Bacteria	p__Cyanobacteria	c__Cyanobacteriia	o__Chloroplast	f__Elliptochloris bilobata	g__	s__
OTU1526	k__Bacteria	p__Cyanobacteria	c__Cyanobacteriia	o__Chloroplast	f__environmental clone OCS162	g__	s__
OTU1527	k__Bacteria	p__Cyanobacteria	c__Cyanobacteriia	o__Chloroplast	f__Epipyxis sp. PR26KG	g__	s__
OTU1528	k__Bacteria	p__Cyanobacteria	c__Cyanobacteriia	o__Chloroplast	f__Ettlia pseudoalveolaris	g__	s__
OTU1529	k__Bacteria	p__Cyanobacteria	c__Cyanobacteriia	o__Chloroplast	f__Euglena agilis	g__	s__
OTU1530	k__Bacteria	p__Cyanobacteria	c__Cyanobacteriia	o__Chloroplast	f__Euglena cantabrica	g__	s__
OTU1531	k__Bacteria	p__Cyanobacteria	c__Cyanobacteriia	o__Chloroplast	f__Euglena clara	g__	s__
OTU1532	k__Bacteria	p__Cyanobacteria	c__Cyanobacteriia	o__Chloroplast	f__Euglena granulata	g__	s__
OTU1533	k__Bacteria	p__Cyanobacteria	c__Cyanobacteriia	o__Chloroplast	f__Euglena gymnodinioides	g__	s__
OTU1534	k__Bacteria	p__Cyanobacteria	c__Cyanobacteriia	o__Chloroplast	f__Euglena hiemalis	g__	s__
OTU1535	k__Bacteria	p__Cyanobacteria	c__Cyanobacteriia	o__Chloroplast	f__Euglena sanguinea	g__	s__
OTU1536	k__Bacteria	p__Cyanobacteria	c__Cyanobacteriia	o__Chloroplast	f__Euglena sp. Bibong100404-2	g__	s__
OTU1537	k__Bacteria	p__Cyanobacteria	c__Cyanobacteriia	o__Chloroplast	f__Euglena sp. Jilnal030207I	g__	s__
OTU1538	k__Bacteria	p__Cyanobacteria	c__Cyanobacteriia	o__Chloroplast	f__Euglena sp. MI67	g__	s__
OTU1539	k__Bacteria	p__Cyanobacteria	c__Cyanobacteriia	o__Chloroplast	f__Euglena sp. SAG1224-12b	g__	s__
OTU1540	k__Bacteria	p__Cyanobacteria	c__Cyanobacteriia	o__Chloroplast	f__Euglena sp. Wollyang110406A	g__	s__
OTU1541	k__Bacteria	p__Cyanobacteria	c__Cyanobacteriia	o__Chloroplast	f__Euglena stellata	g__	s__
OTU1542	k__Bacteria	p__Cyanobacteria	c__Cyanobacteriia	o__Chloroplast	f__Euglena tristella	g__	s__
OTU1543	k__Bacteria	p__Cyanobacteria	c__Cyanobacteriia	o__Chloroplast	f__Euglena viridis	g__	s__
OTU1544	k__Bacteria	p__Cyanobacteria	c__Cyanobacteriia	o__Chloroplast	f__Euglenaria anabaena var. minima	g__	s__
OTU1545	k__Bacteria	p__Cyanobacteria	c__Cyanobacteriia	o__Chloroplast	f__Euglenaria caudata var. minor	g__	s__
OTU1546	k__Bacteria	p__Cyanobacteria	c__Cyanobacteriia	o__Chloroplast	f__Fistulifera solaris	g__	s__
OTU1547	k__Bacteria	p__Cyanobacteria	c__Cyanobacteriia	o__Chloroplast	f__Floydiella terrestris	g__	s__
OTU1548	k__Bacteria	p__Cyanobacteria	c__Cyanobacteriia	o__Chloroplast	f__Gaultheria albiflora	g__	s__
OTU1549	k__Bacteria	p__Cyanobacteria	c__Cyanobacteriia	o__Chloroplast	f__Gloeotilopsis sterilis	g__	s__
OTU1550	k__Bacteria	p__Cyanobacteria	c__Cyanobacteriia	o__Chloroplast	f__Golenkinia longispicula	g__	s__
OTU1551	k__Bacteria	p__Cyanobacteria	c__Cyanobacteriia	o__Chloroplast	f__Gonium pectorale	g__	s__
OTU1552	k__Bacteria	p__Cyanobacteria	c__Cyanobacteriia	o__Chloroplast	f__Gossypium arboreum	g__	s__
OTU1553	k__Bacteria	p__Cyanobacteria	c__Cyanobacteriia	o__Chloroplast	f__Gossypium barbadense (sea-island cotton)	g__	s__
OTU1554	k__Bacteria	p__Cyanobacteria	c__Cyanobacteriia	o__Chloroplast	f__Grammonema striatula	g__	s__
OTU1555	k__Bacteria	p__Cyanobacteria	c__Cyanobacteriia	o__Chloroplast	f__Guillardia theta	g__	s__
OTU1556	k__Bacteria	p__Cyanobacteria	c__Cyanobacteriia	o__Chloroplast	f__Hafniomonas laevis	g__	s__
OTU1557	k__Bacteria	p__Cyanobacteria	c__Cyanobacteriia	o__Chloroplast	f__Hariotina sp. MMOGRB0030F	g__	s__
OTU1558	k__Bacteria	p__Cyanobacteria	c__Cyanobacteriia	o__Chloroplast	f__Hazenia capsulata	g__	s__
OTU1559	k__Bacteria	p__Cyanobacteria	c__Cyanobacteriia	o__Chloroplast	f__Helianthus annuus (common sunflower)	g__	s__
OTU1560	k__Bacteria	p__Cyanobacteria	c__Cyanobacteriia	o__Chloroplast	f__Heterosigma akashiwo	g__	s__
OTU1561	k__Bacteria	p__Cyanobacteria	c__Cyanobacteriia	o__Chloroplast	f__Jenufa perforata	g__	s__
OTU1562	k__Bacteria	p__Cyanobacteria	c__Cyanobacteriia	o__Chloroplast	f__Kirchneriella aperta	g__	s__
OTU1563	k__Bacteria	p__Cyanobacteria	c__Cyanobacteriia	o__Chloroplast	f__Lemna minor	g__	s__
OTU1564	k__Bacteria	p__Cyanobacteria	c__Cyanobacteriia	o__Chloroplast	f__Lepocinclis acus	g__	s__
OTU1565	k__Bacteria	p__Cyanobacteria	c__Cyanobacteriia	o__Chloroplast	f__Lepocinclis acus var. major	g__	s__
OTU1566	k__Bacteria	p__Cyanobacteria	c__Cyanobacteriia	o__Chloroplast	f__Lepocinclis playfairiana	g__	s__
OTU1567	k__Bacteria	p__Cyanobacteria	c__Cyanobacteriia	o__Chloroplast	f__Lepocinclis sp. Saema103108B	g__	s__
OTU1568	k__Bacteria	p__Cyanobacteria	c__Cyanobacteriia	o__Chloroplast	f__Lepocinclis spirogyroides	g__	s__
OTU1569	k__Bacteria	p__Cyanobacteria	c__Cyanobacteriia	o__Chloroplast	f__Lepocinclis tripteris	g__	s__
OTU1570	k__Bacteria	p__Cyanobacteria	c__Cyanobacteriia	o__Chloroplast	f__Linum usitatissimum (flax)	g__	s__
OTU1571	k__Bacteria	p__Cyanobacteria	c__Cyanobacteriia	o__Chloroplast	f__Lithodesmium undulatum	g__	s__
OTU1572	k__Bacteria	p__Cyanobacteria	c__Cyanobacteriia	o__Chloroplast	f__Lobochlamys culleus	g__	s__
OTU1573	k__Bacteria	p__Cyanobacteria	c__Cyanobacteriia	o__Chloroplast	f__Lobochlamys segnis	g__	s__
OTU1574	k__Bacteria	p__Cyanobacteria	c__Cyanobacteriia	o__Chloroplast	f__Marvania geminata	g__	s__
OTU1575	k__Bacteria	p__Cyanobacteria	c__Cyanobacteriia	o__Chloroplast	f__Mesostigma viride	g__	s__
OTU1576	k__Bacteria	p__Cyanobacteria	c__Cyanobacteriia	o__Chloroplast	f__Microglena monadina	g__	s__
OTU1577	k__Bacteria	p__Cyanobacteria	c__Cyanobacteriia	o__Chloroplast	f__Monodopsis sp. MarTras21	g__	s__
OTU1578	k__Bacteria	p__Cyanobacteria	c__Cyanobacteriia	o__Chloroplast	f__Monomastix minuta	g__	s__
OTU1579	k__Bacteria	p__Cyanobacteria	c__Cyanobacteriia	o__Chloroplast	f__Monomastix sp. M0722	g__	s__
OTU1580	k__Bacteria	p__Cyanobacteria	c__Cyanobacteriia	o__Chloroplast	f__Monomastix sp. OKE-1	g__	s__
OTU1581	k__Bacteria	p__Cyanobacteria	c__Cyanobacteriia	o__Chloroplast	f__Monomorphina ovata	g__	s__
OTU1582	k__Bacteria	p__Cyanobacteria	c__Cyanobacteriia	o__Chloroplast	f__Monomorphina parapyrum	g__	s__
OTU1583	k__Bacteria	p__Cyanobacteria	c__Cyanobacteriia	o__Chloroplast	f__Monomorphina pseudonordstedti	g__	s__
OTU1584	k__Bacteria	p__Cyanobacteria	c__Cyanobacteriia	o__Chloroplast	f__Monomorphina pyrum	g__	s__
OTU1585	k__Bacteria	p__Cyanobacteria	c__Cyanobacteriia	o__Chloroplast	f__Monoraphidium neglectum	g__	s__
OTU1586	k__Bacteria	p__Cyanobacteria	c__Cyanobacteriia	o__Chloroplast	f__Mychonastes jurisii	g__	s__
OTU1587	k__Bacteria	p__Cyanobacteria	c__Cyanobacteriia	o__Chloroplast	f__Neglectella solitaria	g__	s__
OTU1588	k__Bacteria	p__Cyanobacteria	c__Cyanobacteriia	o__Chloroplast	f__Neochloris aquatica	g__	s__
OTU1589	k__Bacteria	p__Cyanobacteria	c__Cyanobacteriia	o__Chloroplast	f__Neocystis brevis	g__	s__
OTU1590	k__Bacteria	p__Cyanobacteria	c__Cyanobacteriia	o__Chloroplast	f__Neotessella volvocina	g__	s__
OTU1591	k__Bacteria	p__Cyanobacteria	c__Cyanobacteriia	o__Chloroplast	f__Nephroselmis olivacea	g__	s__
OTU1592	k__Bacteria	p__Cyanobacteria	c__Cyanobacteriia	o__Chloroplast	f__Nicotiana otophora	g__	s__
OTU1593	k__Bacteria	p__Cyanobacteria	c__Cyanobacteriia	o__Chloroplast	f__Nicotiana sylvestris (wood tobacco)	g__	s__
OTU1594	k__Bacteria	p__Cyanobacteria	c__Cyanobacteriia	o__Chloroplast	f__Nitzschia palea	g__	s__
OTU1595	k__Bacteria	p__Cyanobacteria	c__Cyanobacteriia	o__Chloroplast	f__Ochromonas sp. CCMP1393	g__	s__
OTU1596	k__Bacteria	p__Cyanobacteria	c__Cyanobacteriia	o__Chloroplast	f__Oedogonium cardiacum	g__	s__
OTU1597	k__Bacteria	p__Cyanobacteria	c__Cyanobacteriia	o__Chloroplast	f__Oogamochlamys gigantea	g__	s__
OTU1598	k__Bacteria	p__Cyanobacteria	c__Cyanobacteriia	o__Chloroplast	f__Oophila amblystomatis	g__	s__
OTU1599	k__Bacteria	p__Cyanobacteria	c__Cyanobacteriia	o__Chloroplast	f__Oryza longistaminata	g__	s__
OTU1600	k__Bacteria	p__Cyanobacteria	c__Cyanobacteriia	o__Chloroplast	f__Oryza rufipogon	g__	s__
OTU1601	k__Bacteria	p__Cyanobacteria	c__Cyanobacteriia	o__Chloroplast	f__Panax ginseng	g__	s__
OTU1602	k__Bacteria	p__Cyanobacteria	c__Cyanobacteriia	o__Chloroplast	f__Parachlorella kessleri	g__	s__
OTU1603	k__Bacteria	p__Cyanobacteria	c__Cyanobacteriia	o__Chloroplast	f__Pectinodesmus pectinatus	g__	s__
OTU1604	k__Bacteria	p__Cyanobacteria	c__Cyanobacteriia	o__Chloroplast	f__Pediastrum angulosum	g__	s__
OTU1605	k__Bacteria	p__Cyanobacteria	c__Cyanobacteriia	o__Chloroplast	f__Pediastrum duplex	g__	s__
OTU1606	k__Bacteria	p__Cyanobacteria	c__Cyanobacteriia	o__Chloroplast	f__Pedinomonas minor	g__	s__
OTU1607	k__Bacteria	p__Cyanobacteria	c__Cyanobacteriia	o__Chloroplast	f__Pedinomonas sp. UTEX 'LB 1027'	g__	s__
OTU1608	k__Bacteria	p__Cyanobacteria	c__Cyanobacteriia	o__Chloroplast	f__Pedinomonas tuberculata	g__	s__
OTU1609	k__Bacteria	p__Cyanobacteria	c__Cyanobacteriia	o__Chloroplast	f__Pedobesia claviformis	g__	s__
OTU1610	k__Bacteria	p__Cyanobacteria	c__Cyanobacteriia	o__Chloroplast	f__Phacotus lenticularis	g__	s__
OTU1611	k__Bacteria	p__Cyanobacteria	c__Cyanobacteriia	o__Chloroplast	f__Phacus inflexus	g__	s__
OTU1612	k__Bacteria	p__Cyanobacteria	c__Cyanobacteriia	o__Chloroplast	f__Phacus orbicularis	g__	s__
OTU1613	k__Bacteria	p__Cyanobacteria	c__Cyanobacteriia	o__Chloroplast	f__Phacus ranula	g__	s__
OTU1614	k__Bacteria	p__Cyanobacteria	c__Cyanobacteriia	o__Chloroplast	f__Phacus swirenkoi	g__	s__
OTU1615	k__Bacteria	p__Cyanobacteria	c__Cyanobacteriia	o__Chloroplast	f__Phacus trimarginatus	g__	s__
OTU1616	k__Bacteria	p__Cyanobacteria	c__Cyanobacteriia	o__Chloroplast	f__Phacus viridioryza	g__	s__
OTU1617	k__Bacteria	p__Cyanobacteria	c__Cyanobacteriia	o__Chloroplast	f__Phacus warszewiczii	g__	s__
OTU1618	k__Bacteria	p__Cyanobacteria	c__Cyanobacteriia	o__Chloroplast	f__Phaeodactylum tricornutum	g__	s__
OTU1619	k__Bacteria	p__Cyanobacteria	c__Cyanobacteriia	o__Chloroplast	f__Picochlorum eukaryotum sensu Mainz 1	g__	s__
OTU1620	k__Bacteria	p__Cyanobacteria	c__Cyanobacteriia	o__Chloroplast	f__Planctonema lauterbornii	g__	s__
OTU1621	k__Bacteria	p__Cyanobacteria	c__Cyanobacteriia	o__Chloroplast	f__Planoglabratella opercularis	g__	s__
OTU1622	k__Bacteria	p__Cyanobacteria	c__Cyanobacteriia	o__Chloroplast	f__Plasmopara viticola	g__	s__
OTU1623	k__Bacteria	p__Cyanobacteria	c__Cyanobacteriia	o__Chloroplast	f__Polytoma oviforme	g__	s__
OTU1624	k__Bacteria	p__Cyanobacteria	c__Cyanobacteriia	o__Chloroplast	f__Poterioochromonas sp. DS	g__	s__
OTU1625	k__Bacteria	p__Cyanobacteria	c__Cyanobacteriia	o__Chloroplast	f__Prunus mume (Japanese apricot)	g__	s__
OTU1626	k__Bacteria	p__Cyanobacteria	c__Cyanobacteriia	o__Chloroplast	f__Psammoneis obaidii	g__	s__
OTU1627	k__Bacteria	p__Cyanobacteria	c__Cyanobacteriia	o__Chloroplast	f__Pseudochlorella pringsheimii	g__	s__
OTU1628	k__Bacteria	p__Cyanobacteria	c__Cyanobacteriia	o__Chloroplast	f__Pseudochloris wilhelmii	g__	s__
OTU1629	k__Bacteria	p__Cyanobacteria	c__Cyanobacteriia	o__Chloroplast	f__Pseudomuriella schumacherensis	g__	s__
OTU1630	k__Bacteria	p__Cyanobacteria	c__Cyanobacteriia	o__Chloroplast	f__Pseudoneochloris marina	g__	s__
OTU1631	k__Bacteria	p__Cyanobacteria	c__Cyanobacteriia	o__Chloroplast	f__Pseudopediastrum integrum	g__	s__
OTU1632	k__Bacteria	p__Cyanobacteria	c__Cyanobacteriia	o__Chloroplast	f__Pyramimonas olivacea	g__	s__
OTU1633	k__Bacteria	p__Cyanobacteria	c__Cyanobacteriia	o__Chloroplast	f__Pyrenomonas salina	g__	s__
OTU1634	k__Bacteria	p__Cyanobacteria	c__Cyanobacteriia	o__Chloroplast	f__Raphidocelis subcapitata	g__	s__
OTU1635	k__Bacteria	p__Cyanobacteria	c__Cyanobacteriia	o__Chloroplast	f__Rhizosolenia setigera	g__	s__
OTU1636	k__Bacteria	p__Cyanobacteria	c__Cyanobacteriia	o__Chloroplast	f__Rhodomonas salina	g__	s__
OTU1637	k__Bacteria	p__Cyanobacteria	c__Cyanobacteriia	o__Chloroplast	f__Schizomeris leibleinii	g__	s__
OTU1638	k__Bacteria	p__Cyanobacteria	c__Cyanobacteriia	o__Chloroplast	f__Sebdenia flabellata	g__	s__
OTU1639	k__Bacteria	p__Cyanobacteria	c__Cyanobacteriia	o__Chloroplast	f__Solanum lycopersicum (tomato)	g__	s__
OTU1640	k__Bacteria	p__Cyanobacteria	c__Cyanobacteriia	o__Chloroplast	f__Sonderella linearis	g__	s__
OTU1641	k__Bacteria	p__Cyanobacteria	c__Cyanobacteriia	o__Chloroplast	f__Sorghum bicolor (sorghum)	g__	s__
OTU1642	k__Bacteria	p__Cyanobacteria	c__Cyanobacteriia	o__Chloroplast	f__Spermatozopsis exsultans	g__	s__
OTU1643	k__Bacteria	p__Cyanobacteria	c__Cyanobacteriia	o__Chloroplast	f__Stauridium tetras	g__	s__
OTU1644	k__Bacteria	p__Cyanobacteria	c__Cyanobacteriia	o__Chloroplast	f__Storeatula sp. CCMP1868	g__	s__
OTU1645	k__Bacteria	p__Cyanobacteria	c__Cyanobacteriia	o__Chloroplast	f__Strombomonas acuminata	g__	s__
OTU1646	k__Bacteria	p__Cyanobacteria	c__Cyanobacteriia	o__Chloroplast	f__Strombomonas borystheniensis	g__	s__
OTU1647	k__Bacteria	p__Cyanobacteria	c__Cyanobacteriia	o__Chloroplast	f__Synura petersenii	g__	s__
OTU1648	k__Bacteria	p__Cyanobacteria	c__Cyanobacteriia	o__Chloroplast	f__Synura sphagnicola	g__	s__
OTU1649	k__Bacteria	p__Cyanobacteria	c__Cyanobacteriia	o__Chloroplast	f__Synura uvella	g__	s__
OTU1650	k__Bacteria	p__Cyanobacteria	c__Cyanobacteriia	o__Chloroplast	f__Teleaulax amphioxeia	g__	s__
OTU1651	k__Bacteria	p__Cyanobacteria	c__Cyanobacteriia	o__Chloroplast	f__Tetrabaena socialis	g__	s__
OTU1652	k__Bacteria	p__Cyanobacteria	c__Cyanobacteriia	o__Chloroplast	f__Tetradesmus obliquus	g__	s__
OTU1653	k__Bacteria	p__Cyanobacteria	c__Cyanobacteriia	o__Chloroplast	f__Tetraselmis cordiformis	g__	s__
OTU1654	k__Bacteria	p__Cyanobacteria	c__Cyanobacteriia	o__Chloroplast	f__Tetraselmis marina	g__	s__
OTU1655	k__Bacteria	p__Cyanobacteria	c__Cyanobacteriia	o__Chloroplast	f__Tetraselmis sp. CCMP 881	g__	s__
OTU1656	k__Bacteria	p__Cyanobacteria	c__Cyanobacteriia	o__Chloroplast	f__Thalassiosira oceanica CCMP1005	g__	s__
OTU1657	k__Bacteria	p__Cyanobacteria	c__Cyanobacteriia	o__Chloroplast	f__Thalassiosira pseudonana	g__	s__
OTU1658	k__Bacteria	p__Cyanobacteria	c__Cyanobacteriia	o__Chloroplast	f__Trachelium caeruleum	g__	s__
OTU1659	k__Bacteria	p__Cyanobacteria	c__Cyanobacteriia	o__Chloroplast	f__Trachelomonas abrupta	g__	s__
OTU1660	k__Bacteria	p__Cyanobacteria	c__Cyanobacteriia	o__Chloroplast	f__Trachelomonas lefevrei	g__	s__
OTU1661	k__Bacteria	p__Cyanobacteria	c__Cyanobacteriia	o__Chloroplast	f__Trachelomonas sp. Bakunji101709F	g__	s__
OTU1662	k__Bacteria	p__Cyanobacteria	c__Cyanobacteriia	o__Chloroplast	f__Trachelomonas sp. Hoisan032709F	g__	s__
OTU1663	k__Bacteria	p__Cyanobacteria	c__Cyanobacteriia	o__Chloroplast	f__Trachelomonas sp. Nogok101407B	g__	s__
OTU1664	k__Bacteria	p__Cyanobacteria	c__Cyanobacteriia	o__Chloroplast	f__Trachelomonas volvocina	g__	s__
OTU1665	k__Bacteria	p__Cyanobacteria	c__Cyanobacteriia	o__Chloroplast	f__Trachydiscus minutus	g__	s__
OTU1666	k__Bacteria	p__Cyanobacteria	c__Cyanobacteriia	o__Chloroplast	f__Treubaria triappendiculata	g__	s__
OTU1667	k__Bacteria	p__Cyanobacteria	c__Cyanobacteriia	o__Chloroplast	f__Trieres chinensis	g__	s__
OTU1668	k__Bacteria	p__Cyanobacteria	c__Cyanobacteriia	o__Chloroplast	f__Triticum aestivum (bread wheat)	g__	s__
OTU1669	k__Bacteria	p__Cyanobacteria	c__Cyanobacteriia	o__Chloroplast	f__Triticum urartu	g__	s__
OTU1670	k__Bacteria	p__Cyanobacteria	c__Cyanobacteriia	o__Chloroplast	f__Ulnaria acus	g__	s__
OTU1671	k__Bacteria	p__Cyanobacteria	c__Cyanobacteriia	o__Chloroplast	f__Vischeria sp. CAUP Q 202	g__	s__
OTU1672	k__Bacteria	p__Cyanobacteria	c__Cyanobacteriia	o__Chloroplast	f__Volvox carteri f. nagariensis	g__	s__
OTU1673	k__Bacteria	p__Cyanobacteria	c__Cyanobacteriia	o__Chloroplast	f__Zea mays subsp. mays (maize)	g__	s__
OTU1674	k__Bacteria	p__Cyanobacteria	c__Cyanobacteriia	o__Chloroplast	f__Ziziphus jujuba	g__	s__
OTU1675	k__Bacteria	p__Cyanobacteria	c__Cyanobacteriia	o__Cyanobacteriales	f__Chroococcidiopsaceae	g__Aliterella	s__
OTU1676	k__Bacteria	p__Cyanobacteria	c__Cyanobacteriia	o__Cyanobacteriales	f__Chroococcidiopsaceae	g__Dapisostemonum CCIBt 3536	s__
OTU1677	k__Bacteria	p__Cyanobacteria	c__Cyanobacteriia	o__Cyanobacteriales	f__Coleofasciculaceae	g__Microcoleus SAG 1449-1a	s__
OTU1678	k__Bacteria	p__Cyanobacteria	c__Cyanobacteriia	o__Cyanobacteriales	f__Coleofasciculaceae	g__Potamolinea 1PC	s__
OTU1679	k__Bacteria	p__Cyanobacteria	c__Cyanobacteriia	o__Cyanobacteriales	f__Cyanobacteriaceae	g__	s__
OTU1680	k__Bacteria	p__Cyanobacteria	c__Cyanobacteriia	o__Cyanobacteriales	f__Cyanobacteriaceae	g__Annamia HOs24	s__
OTU1681	k__Bacteria	p__Cyanobacteria	c__Cyanobacteriia	o__Cyanobacteriales	f__Cyanobacteriaceae	g__Geminocystis PCC-6308	s__
OTU1682	k__Bacteria	p__Cyanobacteria	c__Cyanobacteriia	o__Cyanobacteriales	f__Cyanobacteriaceae	g__Symphothece PCC-7002	s__
OTU1683	k__Bacteria	p__Cyanobacteria	c__Cyanobacteriia	o__Cyanobacteriales	f__Cyanobacteriales Incertae Sedis	g__Microseira Carmichael-Alabama	s__
OTU1684	k__Bacteria	p__Cyanobacteria	c__Cyanobacteriia	o__Cyanobacteriales	f__Cyanobacteriales Incertae Sedis	g__Phormidium SAG 81.79	s__
OTU1685	k__Bacteria	p__Cyanobacteria	c__Cyanobacteriia	o__Cyanobacteriales	f__Geitlerinemaceae	g__Geitlerinema PCC-7105	s__
OTU1686	k__Bacteria	p__Cyanobacteria	c__Cyanobacteriia	o__Cyanobacteriales	f__Gloeocapsaceae	g__Gloeocapsa	s__
OTU1687	k__Bacteria	p__Cyanobacteria	c__Cyanobacteriia	o__Cyanobacteriales	f__Microcystaceae	g__Cyanothece PCC-7424	s__
OTU1688	k__Bacteria	p__Cyanobacteria	c__Cyanobacteriia	o__Cyanobacteriales	f__Microcystaceae	g__Microcystis PCC-7914	s__
OTU1689	k__Bacteria	p__Cyanobacteria	c__Cyanobacteriia	o__Cyanobacteriales	f__Microcystaceae	g__Snowella 0TU37S04	s__
OTU1690	k__Bacteria	p__Cyanobacteria	c__Cyanobacteriia	o__Cyanobacteriales	f__Microcystaceae	g__Synechocystis BDHKU-20401	s__
OTU1691	k__Bacteria	p__Cyanobacteria	c__Cyanobacteriia	o__Cyanobacteriales	f__Microcystaceae	g__Synechocystis PCC-6803	s__
OTU1692	k__Bacteria	p__Cyanobacteria	c__Cyanobacteriia	o__Cyanobacteriales	f__Nostocaceae	g__Anabaena BECID22	s__
OTU1693	k__Bacteria	p__Cyanobacteria	c__Cyanobacteriia	o__Cyanobacteriales	f__Nostocaceae	g__Anabaena PCC-7122	s__
OTU1694	k__Bacteria	p__Cyanobacteria	c__Cyanobacteriia	o__Cyanobacteriales	f__Nostocaceae	g__Anabaena XPORK15F	s__
OTU1695	k__Bacteria	p__Cyanobacteria	c__Cyanobacteriia	o__Cyanobacteriales	f__Nostocaceae	g__Aphanizomenon MDT14a	s__
OTU1696	k__Bacteria	p__Cyanobacteria	c__Cyanobacteriia	o__Cyanobacteriales	f__Nostocaceae	g__Aphanizomenon NIES81	s__
OTU1697	k__Bacteria	p__Cyanobacteria	c__Cyanobacteriia	o__Cyanobacteriales	f__Nostocaceae	g__Calothrix PCC-6303	s__
OTU1698	k__Bacteria	p__Cyanobacteria	c__Cyanobacteriia	o__Cyanobacteriales	f__Nostocaceae	g__Cuspidothrix LMECYA 163	s__
OTU1699	k__Bacteria	p__Cyanobacteria	c__Cyanobacteriia	o__Cyanobacteriales	f__Nostocaceae	g__Dolichospermum NIES41	s__
OTU1700	k__Bacteria	p__Cyanobacteria	c__Cyanobacteriia	o__Cyanobacteriales	f__Nostocaceae	g__Halotia CENA158	s__
OTU1701	k__Bacteria	p__Cyanobacteria	c__Cyanobacteriia	o__Cyanobacteriales	f__Nostocaceae	g__Nodularia PCC-9350	s__
OTU1702	k__Bacteria	p__Cyanobacteria	c__Cyanobacteriia	o__Cyanobacteriales	f__Nostocaceae	g__Nostoc PCC-73102	s__
OTU1703	k__Bacteria	p__Cyanobacteria	c__Cyanobacteriia	o__Cyanobacteriales	f__Nostocaceae	g__Nostoc PCC-7524	s__
OTU1704	k__Bacteria	p__Cyanobacteria	c__Cyanobacteriia	o__Cyanobacteriales	f__Nostocaceae	g__Rivularia PCC-7116	s__
OTU1705	k__Bacteria	p__Cyanobacteria	c__Cyanobacteriia	o__Cyanobacteriales	f__Nostocaceae	g__Scytonema VB-61278	s__
OTU1706	k__Bacteria	p__Cyanobacteria	c__Cyanobacteriia	o__Cyanobacteriales	f__Nostocaceae	g__Sphaerospermopsis BCCUSP55	s__
OTU1707	k__Bacteria	p__Cyanobacteria	c__Cyanobacteriia	o__Cyanobacteriales	f__Nostocaceae	g__Tolypothrix	s__
OTU1708	k__Bacteria	p__Cyanobacteria	c__Cyanobacteriia	o__Cyanobacteriales	f__Oscillatoriaceae	g__Oscillatoria PCC-10802	s__
OTU1709	k__Bacteria	p__Cyanobacteria	c__Cyanobacteriia	o__Cyanobacteriales	f__Oscillatoriaceae	g__Phormidium ETS-05	s__
OTU1710	k__Bacteria	p__Cyanobacteria	c__Cyanobacteriia	o__Cyanobacteriales	f__Oscillatoriaceae	g__Planktothricoides SR001	s__
OTU1711	k__Bacteria	p__Cyanobacteria	c__Cyanobacteriia	o__Cyanobacteriales	f__Phormidiaceae	g__	s__
OTU1712	k__Bacteria	p__Cyanobacteria	c__Cyanobacteriia	o__Cyanobacteriales	f__Phormidiaceae	g__Aerosakkonema Lao26	s__
OTU1713	k__Bacteria	p__Cyanobacteria	c__Cyanobacteriia	o__Cyanobacteriales	f__Phormidiaceae	g__Arthrospira PCC-7345	s__
OTU1714	k__Bacteria	p__Cyanobacteria	c__Cyanobacteriia	o__Cyanobacteriales	f__Phormidiaceae	g__Planktothrix NIVA-CYA 15	s__
OTU1715	k__Bacteria	p__Cyanobacteria	c__Cyanobacteriia	o__Cyanobacteriales	f__Phormidiaceae	g__Trichodesmium IMS101	s__
OTU1716	k__Bacteria	p__Cyanobacteria	c__Cyanobacteriia	o__Cyanobacteriales	f__Phormidiaceae	g__Tychonema CCAP 1459-11B	s__
OTU1717	k__Bacteria	p__Cyanobacteria	c__Cyanobacteriia	o__Leptolyngbyales	f__Leptolyngbyaceae	g__Calothrix KVSF5	s__
OTU1718	k__Bacteria	p__Cyanobacteria	c__Cyanobacteriia	o__Leptolyngbyales	f__Leptolyngbyaceae	g__Chamaesiphon PCC-7430	s__
OTU1719	k__Bacteria	p__Cyanobacteria	c__Cyanobacteriia	o__Leptolyngbyales	f__Leptolyngbyaceae	g__Geitlerinema PCC-8501	s__
OTU1720	k__Bacteria	p__Cyanobacteria	c__Cyanobacteriia	o__Leptolyngbyales	f__Leptolyngbyaceae	g__LB3-76	s__
OTU1721	k__Bacteria	p__Cyanobacteria	c__Cyanobacteriia	o__Leptolyngbyales	f__Leptolyngbyaceae	g__Leptolyngbya ANT.L52.2	s__
OTU1722	k__Bacteria	p__Cyanobacteria	c__Cyanobacteriia	o__Leptolyngbyales	f__Leptolyngbyaceae	g__Leptolyngbya VRUC 135	s__
OTU1723	k__Bacteria	p__Cyanobacteria	c__Cyanobacteriia	o__Leptolyngbyales	f__Leptolyngbyaceae	g__Phormidium SAG 37.90	s__
OTU1724	k__Bacteria	p__Cyanobacteria	c__Cyanobacteriia	o__Leptolyngbyales	f__Leptolyngbyaceae	g__RD011	s__
OTU1725	k__Bacteria	p__Cyanobacteria	c__Cyanobacteriia	o__Limnotrichales	f__Limnotrichaceae	g__Limnothrix	s__
OTU1726	k__Bacteria	p__Cyanobacteria	c__Cyanobacteriia	o__Phormidesmiales	f__Nodosilineaceae	g__MBIC10086	s__
OTU1727	k__Bacteria	p__Cyanobacteria	c__Cyanobacteriia	o__Phormidesmiales	f__Nodosilineaceae	g__Nodosilinea PCC-7104	s__
OTU1728	k__Bacteria	p__Cyanobacteria	c__Cyanobacteriia	o__Phormidesmiales	f__Phormidesmiaceae	g__Phormidium MBIC10003	s__
OTU1729	k__Bacteria	p__Cyanobacteria	c__Cyanobacteriia	o__Pseudanabaenales	f__Pseudanabaenaceae	g__Pseudanabaena PCC-6802	s__
OTU1730	k__Bacteria	p__Cyanobacteria	c__Cyanobacteriia	o__Pseudanabaenales	f__Pseudanabaenaceae	g__Pseudanabaena PCC-7429	s__
OTU1731	k__Bacteria	p__Cyanobacteria	c__Cyanobacteriia	o__Synechococcales	f__Cyanobiaceae	g__Cyanobium PCC-6307	s__
OTU1732	k__Bacteria	p__Cyanobacteria	c__Cyanobacteriia	o__Synechococcales	f__Cyanobiaceae	g__Prochlorococcus MIT9313	s__
OTU1733	k__Bacteria	p__Cyanobacteria	c__Cyanobacteriia	o__Synechococcales	f__Cyanobiaceae	g__Synechococcus CC9902	s__
OTU1734	k__Bacteria	p__Cyanobacteria	c__Cyanobacteriia	o__Synechococcales	f__Prochlorotrichaceae	g__Prochlorothrix PCC-9006	s__
OTU1735	k__Bacteria	p__Cyanobacteria	c__Cyanobacteriia	o__Synechococcales	f__Synechococcaceae	g__	s__
OTU1736	k__Bacteria	p__Cyanobacteria	c__Cyanobacteriia	o__Synechococcales	f__Synechococcales Incertae Sedis	g__Schizothrix LEGE 07164	s__
OTU1737	k__Bacteria	p__Cyanobacteria	c__Cyanobacteriia	o__Thermosynechococcales	f__Thermosynechococcaceae	g__Thermosynechococcus BP-1	s__
OTU1738	k__Bacteria	p__Cyanobacteria	c__Sericytochromatia	o__	f__	g__	s__
OTU1739	k__Bacteria	p__Cyanobacteria	c__Vampirivibrionia	o__Caenarcaniphilales	f__	g__	s__
OTU1740	k__Bacteria	p__Cyanobacteria	c__Vampirivibrionia	o__Gastranaerophilales	f__	g__	s__
OTU1741	k__Bacteria	p__Cyanobacteria	c__Vampirivibrionia	o__Obscuribacterales	f__Obscuribacteraceae	g__	s__
OTU1742	k__Bacteria	p__Cyanobacteria	c__Vampirivibrionia	o__Vampirovibrionales	f__	g__	s__
OTU1743	k__Bacteria	p__Cyanobacteria	c__Vampirivibrionia	o__Vampirovibrionales	f__Vampirovibrionaceae	g__	s__
OTU1744	k__Bacteria	p__Cyanobacteria	c__Vampirivibrionia	o__Vampirovibrionales	f__Vampirovibrionaceae	g__Vampirovibrio	s__
OTU1745	k__Bacteria	p__Dadabacteria	c__Dadabacteriia	o__Dadabacteriales	f__	g__	s__
OTU1746	k__Bacteria	p__Deferrisomatota	c__Defferrisomatia	o__Defferrisomatales	f__Defferrisomataceae	g__Deferrisoma	s__
OTU1747	k__Bacteria	p__Deinococcota	c__Deinococci	o__Deinococcales	f__Deinococcaceae	g__Deinococcus	s__
OTU1748	k__Bacteria	p__Deinococcota	c__Deinococci	o__Thermales	f__Thermaceae	g__Meiothermus	s__
OTU1749	k__Bacteria	p__Dependentiae	c__Babeliae	o__Babeliales	f__	g__	s__
OTU1750	k__Bacteria	p__Dependentiae	c__Babeliae	o__Babeliales	f__Babeliaceae	g__	s__
OTU1751	k__Bacteria	p__Dependentiae	c__Babeliae	o__Babeliales	f__Babeliaceae	g__Candidatus Babela	s__
OTU1752	k__Bacteria	p__Dependentiae	c__Babeliae	o__Babeliales	f__UBA12409	g__	s__
OTU1753	k__Bacteria	p__Dependentiae	c__Babeliae	o__Babeliales	f__UBA12411	g__	s__
OTU1754	k__Bacteria	p__Dependentiae	c__Babeliae	o__Babeliales	f__Vermiphilaceae	g__	s__
OTU1755	k__Bacteria	p__Desulfobacterota	c__	o__	f__	g__	s__
OTU1756	k__Bacteria	p__Desulfobacterota	c__Desulfobaccia	o__Desulfobaccales	f__Desulfobaccaceae	g__Desulfobacca	s__
OTU1757	k__Bacteria	p__Desulfobacterota	c__Desulfobacteria	o__Desulfatiglandales	f__Desulfatiglandaceae	g__Desulfatiglans	s__
OTU1758	k__Bacteria	p__Desulfobacterota	c__Desulfobacteria	o__Desulfobacterales	f__	g__	s__
OTU1759	k__Bacteria	p__Desulfobacterota	c__Desulfobacteria	o__Desulfobacterales	f__Desulfobacteraceae	g__Desulfobacter	s__
OTU1760	k__Bacteria	p__Desulfobacterota	c__Desulfobacteria	o__Desulfobacterales	f__Desulfococcaceae	g__	s__
OTU1761	k__Bacteria	p__Desulfobacterota	c__Desulfobacteria	o__Desulfobacterales	f__Desulfococcaceae	g__Desulfococcus	s__
OTU1762	k__Bacteria	p__Desulfobacterota	c__Desulfobacteria	o__Desulfobacterales	f__Desulfococcaceae	g__Desulfonema	s__
OTU1763	k__Bacteria	p__Desulfobacterota	c__Desulfobacteria	o__Desulfobacterales	f__Desulforegulaceae	g__Desulforegula	s__
OTU1764	k__Bacteria	p__Desulfobacterota	c__Desulfobacteria	o__Desulfobacterales	f__Desulfosarcinaceae	g__	s__
OTU1765	k__Bacteria	p__Desulfobacterota	c__Desulfobacteria	o__Desulfobacterales	f__Desulfosarcinaceae	g__Incertae Sedis	s__
OTU1766	k__Bacteria	p__Desulfobacterota	c__Desulfobacteria	o__Desulfobacterales	f__Desulfosarcinaceae	g__Sva0081 sediment group	s__
OTU1767	k__Bacteria	p__Desulfobacterota	c__Desulfobulbia	o__Desulfobulbales	f__Desulfobulbaceae	g__	s__
OTU1768	k__Bacteria	p__Desulfobacterota	c__Desulfobulbia	o__Desulfobulbales	f__Desulfobulbaceae	g__Desulfobulbus	s__
OTU1769	k__Bacteria	p__Desulfobacterota	c__Desulfobulbia	o__Desulfobulbales	f__Desulfocapsaceae	g__	s__
OTU1770	k__Bacteria	p__Desulfobacterota	c__Desulfobulbia	o__Desulfobulbales	f__Desulfocapsaceae	g__Desulfopila	s__
OTU1771	k__Bacteria	p__Desulfobacterota	c__Desulfobulbia	o__Desulfobulbales	f__Desulfurivibrionaceae	g__	s__
OTU1772	k__Bacteria	p__Desulfobacterota	c__Desulfomonilia	o__Desulfomonilales	f__Desulfomonilaceae	g__Desulfomonile	s__
OTU1773	k__Bacteria	p__Desulfobacterota	c__Desulfovibrionia	o__Desulfovibrionales	f__Desulfomicrobiaceae	g__Desulfomicrobium	s__
OTU1774	k__Bacteria	p__Desulfobacterota	c__Desulfovibrionia	o__Desulfovibrionales	f__Desulfovibrionaceae	g__	s__
OTU1775	k__Bacteria	p__Desulfobacterota	c__Desulfovibrionia	o__Desulfovibrionales	f__Desulfovibrionaceae	g__Desulfovibrio	s__
OTU1776	k__Bacteria	p__Desulfobacterota	c__Desulfuromonadia	o__Bradymonadales	f__	g__	s__
OTU1777	k__Bacteria	p__Desulfobacterota	c__Desulfuromonadia	o__Desulfuromonadales	f__Desulfuromonadaceae	g__	s__
OTU1778	k__Bacteria	p__Desulfobacterota	c__Desulfuromonadia	o__Desulfuromonadales	f__Desulfuromonadaceae	g__Desulfuromonas	s__
OTU1779	k__Bacteria	p__Desulfobacterota	c__Desulfuromonadia	o__Desulfuromonadales	f__Geoalkalibacteraceae	g__Geoalkalibacter	s__
OTU1780	k__Bacteria	p__Desulfobacterota	c__Desulfuromonadia	o__Desulfuromonadales	f__Geothermobacteraceae	g__Geothermobacter	s__
OTU1781	k__Bacteria	p__Desulfobacterota	c__Desulfuromonadia	o__Geobacterales	f__Geobacteraceae	g__	s__
OTU1782	k__Bacteria	p__Desulfobacterota	c__Desulfuromonadia	o__Geobacterales	f__Geobacteraceae	g__Citrifermentans	s__
OTU1783	k__Bacteria	p__Desulfobacterota	c__Desulfuromonadia	o__Geobacterales	f__Geobacteraceae	g__Geobacter	s__
OTU1784	k__Bacteria	p__Desulfobacterota	c__Desulfuromonadia	o__Geobacterales	f__Geobacteraceae	g__Geotalea	s__
OTU1785	k__Bacteria	p__Desulfobacterota	c__Desulfuromonadia	o__Geobacterales	f__Geobacteraceae	g__Trichlorobacter	s__
OTU1786	k__Bacteria	p__Desulfobacterota	c__Desulfuromonadia	o__Geobacterales	f__Pseudopelobacteraceae	g__Pseudopelobacter	s__
OTU1787	k__Bacteria	p__Desulfobacterota	c__Desulfuromonadia	o__PB19	f__	g__	s__
OTU1788	k__Bacteria	p__Desulfobacterota	c__Syntrophia	o__Syntrophales	f__	g__	s__
OTU1789	k__Bacteria	p__Desulfobacterota	c__Syntrophia	o__Syntrophales	f__Smithellaceae	g__Smithella	s__
OTU1790	k__Bacteria	p__Desulfobacterota	c__Syntrophia	o__Syntrophales	f__Syntrophaceae	g__Syntrophus	s__
OTU1791	k__Bacteria	p__Desulfobacterota	c__Syntrophobacteria	o__Syntrophobacterales	f__	g__	s__
OTU1792	k__Bacteria	p__Desulfobacterota	c__Syntrophobacteria	o__Syntrophobacterales	f__Syntrophobacteraceae	g__	s__
OTU1793	k__Bacteria	p__Desulfobacterota	c__Syntrophobacteria	o__Syntrophobacterales	f__Syntrophobacteraceae	g__Desulforhabdus	s__
OTU1794	k__Bacteria	p__Desulfobacterota	c__Syntrophobacteria	o__Syntrophobacterales	f__Syntrophobacteraceae	g__Desulfovirga	s__
OTU1795	k__Bacteria	p__Desulfobacterota	c__Syntrophobacteria	o__Syntrophobacterales	f__Syntrophobacteraceae	g__Syntrophobacter	s__
OTU1796	k__Bacteria	p__Desulfobacterota	c__Syntrophorhabdia	o__Syntrophorhabdales	f__Syntrophorhabdaceae	g__Syntrophorhabdus	s__
OTU1797	k__Bacteria	p__DTB120	c__	o__	f__	g__	s__
OTU1798	k__Bacteria	p__Elusimicrobiota	c__Elusimicrobia	o__Lineage IV	f__	g__	s__
OTU1799	k__Bacteria	p__Elusimicrobiota	c__Elusimicrobia	o__MVP-88	f__	g__	s__
OTU1800	k__Bacteria	p__Elusimicrobiota	c__Endomicrobia	o__Endomicrobiales	f__Endomicrobiaceae	g__Endomicrobium	s__
OTU1801	k__Bacteria	p__Elusimicrobiota	c__Lineage IIa	o__	f__	g__	s__
OTU1802	k__Bacteria	p__Elusimicrobiota	c__Lineage IIb	o__	f__	g__	s__
OTU1803	k__Bacteria	p__Elusimicrobiota	c__Lineage IIc	o__	f__	g__	s__
OTU1804	k__Bacteria	p__FCPU426	c__	o__	f__	g__	s__
OTU1805	k__Bacteria	p__Fibrobacterota	c__Chitinivibrionia	o__Chitinivibrionales	f__Chitinivibrionaceae	g__possible genus 03	s__
OTU1806	k__Bacteria	p__Fibrobacterota	c__Chitinivibrionia	o__Chitinivibrionia Incertae Sedis	f__	g__possible genus 02	s__
OTU1807	k__Bacteria	p__Fibrobacterota	c__Fibrobacteria	o__Fibrobacterales	f__	g__	s__
OTU1808	k__Bacteria	p__Fibrobacterota	c__Fibrobacteria	o__Fibrobacterales	f__B122	g__	s__
OTU1809	k__Bacteria	p__Fibrobacterota	c__Fibrobacteria	o__Fibrobacterales	f__BBMC-4	g__	s__
OTU1810	k__Bacteria	p__Fibrobacterota	c__Fibrobacteria	o__Fibrobacterales	f__Fibrobacteraceae	g__	s__
OTU1811	k__Bacteria	p__Fibrobacterota	c__Fibrobacteria	o__Fibrobacterales	f__Fibrobacteraceae	g__possible genus 04	s__
OTU1812	k__Bacteria	p__Fibrobacterota	c__Fibrobacteria	o__Fibrobacterales	f__SBYC	g__	s__
OTU1813	k__Bacteria	p__Firestonebacteria	c__	o__	f__	g__	s__
OTU1814	k__Bacteria	p__Firmicutes	c__Bacilli	o__Acholeplasmatales	f__Acholeplasmataceae	g__Candidatus Phytoplasma	s__
OTU1815	k__Bacteria	p__Firmicutes	c__Bacilli	o__Acholeplasmatales	f__Acholeplasmataceae	g__EUB33-2	s__
OTU1816	k__Bacteria	p__Firmicutes	c__Bacilli	o__Alicyclobacillales	f__Alicyclobacillaceae	g__Tumebacillus	s__
OTU1817	k__Bacteria	p__Firmicutes	c__Bacilli	o__Bacillales	f__Bacillaceae	g__Bacillus	s__
OTU1818	k__Bacteria	p__Firmicutes	c__Bacilli	o__Bacillales	f__Bacillaceae	g__Fictibacillus	s__
OTU1819	k__Bacteria	p__Firmicutes	c__Bacilli	o__Bacillales	f__Bacillaceae	g__Oceanobacillus	s__
OTU1820	k__Bacteria	p__Firmicutes	c__Bacilli	o__Bacillales	f__Bacillaceae	g__Ornithinibacillus	s__
OTU1821	k__Bacteria	p__Firmicutes	c__Bacilli	o__Bacillales	f__Marinococcaceae	g__Marinococcus	s__
OTU1822	k__Bacteria	p__Firmicutes	c__Bacilli	o__Bacillales	f__Planococcaceae	g__Domibacillus	s__
OTU1823	k__Bacteria	p__Firmicutes	c__Bacilli	o__Bacillales	f__Planococcaceae	g__Jeotgalibacillus	s__
OTU1824	k__Bacteria	p__Firmicutes	c__Bacilli	o__Bacillales	f__Planococcaceae	g__Lysinibacillus	s__
OTU1825	k__Bacteria	p__Firmicutes	c__Bacilli	o__Bacillales	f__Planococcaceae	g__Sporosarcina	s__
OTU1826	k__Bacteria	p__Firmicutes	c__Bacilli	o__Brevibacillales	f__Brevibacillaceae	g__Brevibacillus	s__
OTU1827	k__Bacteria	p__Firmicutes	c__Bacilli	o__Entomoplasmatales	f__Entomoplasmataceae	g__[Mycoplasma] group	s__
OTU1828	k__Bacteria	p__Firmicutes	c__Bacilli	o__Entomoplasmatales	f__Spiroplasmataceae	g__Spiroplasma	s__
OTU1829	k__Bacteria	p__Firmicutes	c__Bacilli	o__Entomoplasmatales	f__type III	g__	s__
OTU1830	k__Bacteria	p__Firmicutes	c__Bacilli	o__Erysipelotrichales	f__Erysipelatoclostridiaceae	g__Erysipelotrichaceae UCG-003	s__
OTU1831	k__Bacteria	p__Firmicutes	c__Bacilli	o__Erysipelotrichales	f__Erysipelatoclostridiaceae	g__UCG-004	s__
OTU1832	k__Bacteria	p__Firmicutes	c__Bacilli	o__Erysipelotrichales	f__Erysipelotrichaceae	g__[Anaerorhabdus] furcosa group	s__
OTU1833	k__Bacteria	p__Firmicutes	c__Bacilli	o__Erysipelotrichales	f__Erysipelotrichaceae	g__Dielma	s__
OTU1834	k__Bacteria	p__Firmicutes	c__Bacilli	o__Erysipelotrichales	f__Erysipelotrichaceae	g__Erysipelothrix	s__
OTU1835	k__Bacteria	p__Firmicutes	c__Bacilli	o__Erysipelotrichales	f__Erysipelotrichaceae	g__Holdemanella	s__
OTU1836	k__Bacteria	p__Firmicutes	c__Bacilli	o__Erysipelotrichales	f__Erysipelotrichaceae	g__Turicibacter	s__
OTU1837	k__Bacteria	p__Firmicutes	c__Bacilli	o__Erysipelotrichales	f__Erysipelotrichaceae	g__ZOR0006	s__
OTU1838	k__Bacteria	p__Firmicutes	c__Bacilli	o__Exiguobacterales	f__Exiguobacteraceae	g__Exiguobacterium	s__
OTU1839	k__Bacteria	p__Firmicutes	c__Bacilli	o__Izemoplasmatales	f__	g__	s__
OTU1840	k__Bacteria	p__Firmicutes	c__Bacilli	o__Izemoplasmatales	f__Izemoplasmataceae	g__	s__
OTU1841	k__Bacteria	p__Firmicutes	c__Bacilli	o__Lactobacillales	f__Carnobacteriaceae	g__Carnobacterium	s__
OTU1842	k__Bacteria	p__Firmicutes	c__Bacilli	o__Lactobacillales	f__Enterococcaceae	g__Enterococcus	s__
OTU1843	k__Bacteria	p__Firmicutes	c__Bacilli	o__Lactobacillales	f__Lactobacillaceae	g__Lacticaseibacillus	s__
OTU1844	k__Bacteria	p__Firmicutes	c__Bacilli	o__Lactobacillales	f__Lactobacillaceae	g__Lactobacillus	s__
OTU1845	k__Bacteria	p__Firmicutes	c__Bacilli	o__Lactobacillales	f__Lactobacillaceae	g__Lentilactobacillus	s__
OTU1846	k__Bacteria	p__Firmicutes	c__Bacilli	o__Lactobacillales	f__Lactobacillaceae	g__Leuconostoc	s__
OTU1847	k__Bacteria	p__Firmicutes	c__Bacilli	o__Lactobacillales	f__Lactobacillaceae	g__Ligilactobacillus	s__
OTU1848	k__Bacteria	p__Firmicutes	c__Bacilli	o__Lactobacillales	f__Lactobacillaceae	g__Limosilactobacillus	s__
OTU1849	k__Bacteria	p__Firmicutes	c__Bacilli	o__Lactobacillales	f__Streptococcaceae	g__Lactococcus	s__
OTU1850	k__Bacteria	p__Firmicutes	c__Bacilli	o__Lactobacillales	f__Streptococcaceae	g__Streptococcus	s__
OTU1851	k__Bacteria	p__Firmicutes	c__Bacilli	o__Mycoplasmatales	f__Mycoplasmataceae	g__	s__
OTU1852	k__Bacteria	p__Firmicutes	c__Bacilli	o__Mycoplasmatales	f__Mycoplasmataceae	g__Candidatus Lumbricincola	s__
OTU1853	k__Bacteria	p__Firmicutes	c__Bacilli	o__Mycoplasmatales	f__Mycoplasmataceae	g__Mycoplasma	s__
OTU1854	k__Bacteria	p__Firmicutes	c__Bacilli	o__Mycoplasmatales	f__Mycoplasmataceae	g__Ureaplasma	s__
OTU1855	k__Bacteria	p__Firmicutes	c__Bacilli	o__Paenibacillales	f__Paenibacillaceae	g__Cohnella	s__
OTU1856	k__Bacteria	p__Firmicutes	c__Bacilli	o__Paenibacillales	f__Paenibacillaceae	g__Fontibacillus	s__
OTU1857	k__Bacteria	p__Firmicutes	c__Bacilli	o__Paenibacillales	f__Paenibacillaceae	g__Paenibacillus	s__
OTU1858	k__Bacteria	p__Firmicutes	c__Bacilli	o__RF39	f__	g__	s__
OTU1859	k__Bacteria	p__Firmicutes	c__Bacilli	o__Staphylococcales	f__Staphylococcaceae	g__Staphylococcus	s__
OTU1860	k__Bacteria	p__Firmicutes	c__Bacilli	o__Thermoactinomycetales	f__Thermoactinomycetaceae	g__Laceyella	s__
OTU1861	k__Bacteria	p__Firmicutes	c__Clostridia	o__	f__	g__	s__
OTU1862	k__Bacteria	p__Firmicutes	c__Clostridia	o__Christensenellales	f__Christensenellaceae	g__	s__
OTU1863	k__Bacteria	p__Firmicutes	c__Clostridia	o__Christensenellales	f__Christensenellaceae	g__Christensenellaceae R-7 group	s__
OTU1864	k__Bacteria	p__Firmicutes	c__Clostridia	o__Clostridia UCG-014	f__	g__	s__
OTU1865	k__Bacteria	p__Firmicutes	c__Clostridia	o__Clostridia vadinBB60 group	f__	g__	s__
OTU1866	k__Bacteria	p__Firmicutes	c__Clostridia	o__Clostridiales	f__Caloramatoraceae	g__Caloramator	s__
OTU1867	k__Bacteria	p__Firmicutes	c__Clostridia	o__Clostridiales	f__Clostridiaceae	g__Clostridium sensu stricto 1	s__
OTU1868	k__Bacteria	p__Firmicutes	c__Clostridia	o__Clostridiales	f__Clostridiaceae	g__Clostridium sensu stricto 13	s__
OTU1869	k__Bacteria	p__Firmicutes	c__Clostridia	o__Clostridiales	f__Clostridiaceae	g__Clostridium sensu stricto 16	s__
OTU1870	k__Bacteria	p__Firmicutes	c__Clostridia	o__Clostridiales	f__Clostridiaceae	g__Clostridium sensu stricto 18	s__
OTU1871	k__Bacteria	p__Firmicutes	c__Clostridia	o__Clostridiales	f__Clostridiaceae	g__Clostridium sensu stricto 7	s__
OTU1872	k__Bacteria	p__Firmicutes	c__Clostridia	o__Clostridiales	f__Clostridiaceae	g__Clostridium sensu stricto 8	s__
OTU1873	k__Bacteria	p__Firmicutes	c__Clostridia	o__Clostridiales	f__Clostridiaceae	g__Sarcina	s__
OTU1874	k__Bacteria	p__Firmicutes	c__Clostridia	o__Eubacteriales	f__Eubacteriaceae	g__	s__
OTU1875	k__Bacteria	p__Firmicutes	c__Clostridia	o__Eubacteriales	f__Eubacteriaceae	g__Acetobacterium	s__
OTU1876	k__Bacteria	p__Firmicutes	c__Clostridia	o__Gracilibacteraceae	f__Lutispora	g__	s__
OTU1877	k__Bacteria	p__Firmicutes	c__Clostridia	o__Lachnospirales	f__Defluviitaleaceae	g__Defluviitaleaceae UCG-011	s__
OTU1878	k__Bacteria	p__Firmicutes	c__Clostridia	o__Lachnospirales	f__Lachnospiraceae	g__	s__
OTU1879	k__Bacteria	p__Firmicutes	c__Clostridia	o__Lachnospirales	f__Lachnospiraceae	g__[Eubacterium] eligens group	s__
OTU1880	k__Bacteria	p__Firmicutes	c__Clostridia	o__Lachnospirales	f__Lachnospiraceae	g__[Eubacterium] hallii group	s__
OTU1881	k__Bacteria	p__Firmicutes	c__Clostridia	o__Lachnospirales	f__Lachnospiraceae	g__[Eubacterium] oxidoreducens group	s__
OTU1882	k__Bacteria	p__Firmicutes	c__Clostridia	o__Lachnospirales	f__Lachnospiraceae	g__[Eubacterium] ruminantium group	s__
OTU1883	k__Bacteria	p__Firmicutes	c__Clostridia	o__Lachnospirales	f__Lachnospiraceae	g__[Ruminococcus] gnavus group	s__
OTU1884	k__Bacteria	p__Firmicutes	c__Clostridia	o__Lachnospirales	f__Lachnospiraceae	g__Agathobacter	s__
OTU1885	k__Bacteria	p__Firmicutes	c__Clostridia	o__Lachnospirales	f__Lachnospiraceae	g__Anaerosporobacter	s__
OTU1886	k__Bacteria	p__Firmicutes	c__Clostridia	o__Lachnospirales	f__Lachnospiraceae	g__Anaerostipes	s__
OTU1887	k__Bacteria	p__Firmicutes	c__Clostridia	o__Lachnospirales	f__Lachnospiraceae	g__Blautia	s__
OTU1888	k__Bacteria	p__Firmicutes	c__Clostridia	o__Lachnospirales	f__Lachnospiraceae	g__Butyrivibrio	s__
OTU1889	k__Bacteria	p__Firmicutes	c__Clostridia	o__Lachnospirales	f__Lachnospiraceae	g__Coprococcus	s__
OTU1890	k__Bacteria	p__Firmicutes	c__Clostridia	o__Lachnospirales	f__Lachnospiraceae	g__Dorea	s__
OTU1891	k__Bacteria	p__Firmicutes	c__Clostridia	o__Lachnospirales	f__Lachnospiraceae	g__Epulopiscium	s__
OTU1892	k__Bacteria	p__Firmicutes	c__Clostridia	o__Lachnospirales	f__Lachnospiraceae	g__Fusicatenibacter	s__
OTU1893	k__Bacteria	p__Firmicutes	c__Clostridia	o__Lachnospirales	f__Lachnospiraceae	g__Lachnoclostridium	s__
OTU1894	k__Bacteria	p__Firmicutes	c__Clostridia	o__Lachnospirales	f__Lachnospiraceae	g__Lachnospira	s__
OTU1895	k__Bacteria	p__Firmicutes	c__Clostridia	o__Lachnospirales	f__Lachnospiraceae	g__Lachnospiraceae NK4A136 group	s__
OTU1896	k__Bacteria	p__Firmicutes	c__Clostridia	o__Lachnospirales	f__Lachnospiraceae	g__Natranaerovirga	s__
OTU1897	k__Bacteria	p__Firmicutes	c__Clostridia	o__Lachnospirales	f__Lachnospiraceae	g__Roseburia	s__
OTU1898	k__Bacteria	p__Firmicutes	c__Clostridia	o__Lachnospirales	f__Lachnospiraceae	g__Shuttleworthia	s__
OTU1899	k__Bacteria	p__Firmicutes	c__Clostridia	o__Lachnospirales	f__Lachnospiraceae	g__Tyzzerella	s__
OTU1900	k__Bacteria	p__Firmicutes	c__Clostridia	o__Monoglobales	f__Monoglobaceae	g__Monoglobus	s__
OTU1901	k__Bacteria	p__Firmicutes	c__Clostridia	o__Oscillospirales	f__[Eubacterium] coprostanoligenes group	g__	s__
OTU1902	k__Bacteria	p__Firmicutes	c__Clostridia	o__Oscillospirales	f__Hungateiclostridiaceae	g__	s__
OTU1903	k__Bacteria	p__Firmicutes	c__Clostridia	o__Oscillospirales	f__Hungateiclostridiaceae	g__Ercella	s__
OTU1904	k__Bacteria	p__Firmicutes	c__Clostridia	o__Oscillospirales	f__Hungateiclostridiaceae	g__Fastidiosipila	s__
OTU1905	k__Bacteria	p__Firmicutes	c__Clostridia	o__Oscillospirales	f__Hungateiclostridiaceae	g__Ruminiclostridium	s__
OTU1906	k__Bacteria	p__Firmicutes	c__Clostridia	o__Oscillospirales	f__Hungateiclostridiaceae	g__Saccharofermentans	s__
OTU1907	k__Bacteria	p__Firmicutes	c__Clostridia	o__Oscillospirales	f__Hungateiclostridiaceae	g__Thermoclostridium	s__
OTU1908	k__Bacteria	p__Firmicutes	c__Clostridia	o__Oscillospirales	f__Oscillospiraceae	g__	s__
OTU1909	k__Bacteria	p__Firmicutes	c__Clostridia	o__Oscillospirales	f__Oscillospiraceae	g__NK4A214 group	s__
OTU1910	k__Bacteria	p__Firmicutes	c__Clostridia	o__Oscillospirales	f__Oscillospiraceae	g__Papillibacter	s__
OTU1911	k__Bacteria	p__Firmicutes	c__Clostridia	o__Oscillospirales	f__Oscillospiraceae	g__UCG-002	s__
OTU1912	k__Bacteria	p__Firmicutes	c__Clostridia	o__Oscillospirales	f__Oscillospiraceae	g__UCG-005	s__
OTU1913	k__Bacteria	p__Firmicutes	c__Clostridia	o__Oscillospirales	f__Ruminococcaceae	g__	s__
OTU1914	k__Bacteria	p__Firmicutes	c__Clostridia	o__Oscillospirales	f__Ruminococcaceae	g__Candidatus Soleaferrea	s__
OTU1915	k__Bacteria	p__Firmicutes	c__Clostridia	o__Oscillospirales	f__Ruminococcaceae	g__Faecalibacterium	s__
OTU1916	k__Bacteria	p__Firmicutes	c__Clostridia	o__Oscillospirales	f__Ruminococcaceae	g__Incertae Sedis	s__
OTU1917	k__Bacteria	p__Firmicutes	c__Clostridia	o__Oscillospirales	f__Ruminococcaceae	g__Ruminococcus	s__
OTU1918	k__Bacteria	p__Firmicutes	c__Clostridia	o__Oscillospirales	f__Ruminococcaceae	g__Subdoligranulum	s__
OTU1919	k__Bacteria	p__Firmicutes	c__Clostridia	o__Oscillospirales	f__UCG-010	g__	s__
OTU1920	k__Bacteria	p__Firmicutes	c__Clostridia	o__Peptococcales	f__Peptococcaceae	g__	s__
OTU1921	k__Bacteria	p__Firmicutes	c__Clostridia	o__Peptostreptococcales-Tissierellales	f__Acidaminobacteraceae	g__Acidaminobacter	s__
OTU1922	k__Bacteria	p__Firmicutes	c__Clostridia	o__Peptostreptococcales-Tissierellales	f__Anaerovoracaceae	g__[Eubacterium] brachy group	s__
OTU1923	k__Bacteria	p__Firmicutes	c__Clostridia	o__Peptostreptococcales-Tissierellales	f__Anaerovoracaceae	g__[Eubacterium] nodatum group	s__
OTU1924	k__Bacteria	p__Firmicutes	c__Clostridia	o__Peptostreptococcales-Tissierellales	f__Anaerovoracaceae	g__Anaerovorax	s__
OTU1925	k__Bacteria	p__Firmicutes	c__Clostridia	o__Peptostreptococcales-Tissierellales	f__Anaerovoracaceae	g__Family XIII AD3011 group	s__
OTU1926	k__Bacteria	p__Firmicutes	c__Clostridia	o__Peptostreptococcales-Tissierellales	f__Family XI	g__Soehngenia	s__
OTU1927	k__Bacteria	p__Firmicutes	c__Clostridia	o__Peptostreptococcales-Tissierellales	f__Fusibacteraceae	g__Fusibacter	s__
OTU1928	k__Bacteria	p__Firmicutes	c__Clostridia	o__Peptostreptococcales-Tissierellales	f__Peptostreptococcaceae	g__Acetoanaerobium	s__
OTU1929	k__Bacteria	p__Firmicutes	c__Clostridia	o__Peptostreptococcales-Tissierellales	f__Peptostreptococcaceae	g__Clostridioides	s__
OTU1930	k__Bacteria	p__Firmicutes	c__Clostridia	o__Peptostreptococcales-Tissierellales	f__Peptostreptococcaceae	g__Paeniclostridium	s__
OTU1931	k__Bacteria	p__Firmicutes	c__Clostridia	o__Peptostreptococcales-Tissierellales	f__Peptostreptococcaceae	g__Paraclostridium	s__
OTU1932	k__Bacteria	p__Firmicutes	c__Clostridia	o__Peptostreptococcales-Tissierellales	f__Peptostreptococcaceae	g__Romboutsia	s__
OTU1933	k__Bacteria	p__Firmicutes	c__Clostridia	o__Peptostreptococcales-Tissierellales	f__Peptostreptococcaceae	g__Terrisporobacter	s__
OTU1934	k__Bacteria	p__Firmicutes	c__Clostridia	o__Peptostreptococcales-Tissierellales	f__Thermotaleaceae	g__Crassaminicella	s__
OTU1935	k__Bacteria	p__Firmicutes	c__Clostridia	o__Thermincolales	f__Thermincolaceae	g__Thermincola	s__
OTU1936	k__Bacteria	p__Firmicutes	c__Desulfitobacteriia	o__Desulfitobacteriales	f__	g__	s__
OTU1937	k__Bacteria	p__Firmicutes	c__Incertae Sedis	o__DTU014	f__	g__	s__
OTU1938	k__Bacteria	p__Firmicutes	c__Natranaerobiia	o__Natranaerobiales	f__Natranaerobiaceae	g__	s__
OTU1939	k__Bacteria	p__Firmicutes	c__Negativicutes	o__Acidaminococcales	f__Acidaminococcaceae	g__	s__
OTU1940	k__Bacteria	p__Firmicutes	c__Negativicutes	o__Acidaminococcales	f__Acidaminococcaceae	g__Phascolarctobacterium	s__
OTU1941	k__Bacteria	p__Firmicutes	c__Negativicutes	o__Acidaminococcales	f__Acidaminococcaceae	g__Succinispira	s__
OTU1942	k__Bacteria	p__Firmicutes	c__Negativicutes	o__Veillonellales-Selenomonadales	f__Selenomonadaceae	g__Megamonas	s__
OTU1943	k__Bacteria	p__Firmicutes	c__Negativicutes	o__Veillonellales-Selenomonadales	f__Selenomonadaceae	g__Propionispira	s__
OTU1944	k__Bacteria	p__Firmicutes	c__Negativicutes	o__Veillonellales-Selenomonadales	f__Selenomonadaceae	g__Selenomonas	s__
OTU1945	k__Bacteria	p__Firmicutes	c__Negativicutes	o__Veillonellales-Selenomonadales	f__Selenomonadaceae	g__Zymophilus	s__
OTU1946	k__Bacteria	p__Firmicutes	c__Negativicutes	o__Veillonellales-Selenomonadales	f__Sporomusaceae	g__	s__
OTU1947	k__Bacteria	p__Firmicutes	c__Negativicutes	o__Veillonellales-Selenomonadales	f__Sporomusaceae	g__Anaeromusa-Anaeroarcus	s__
OTU1948	k__Bacteria	p__Firmicutes	c__Negativicutes	o__Veillonellales-Selenomonadales	f__Sporomusaceae	g__Anaerosinus	s__
OTU1949	k__Bacteria	p__Firmicutes	c__Negativicutes	o__Veillonellales-Selenomonadales	f__Sporomusaceae	g__Anaerospora	s__
OTU1950	k__Bacteria	p__Firmicutes	c__Negativicutes	o__Veillonellales-Selenomonadales	f__Sporomusaceae	g__Pelosinus	s__
OTU1951	k__Bacteria	p__Firmicutes	c__Negativicutes	o__Veillonellales-Selenomonadales	f__Sporomusaceae	g__Sporomusa	s__
OTU1952	k__Bacteria	p__Firmicutes	c__Negativicutes	o__Veillonellales-Selenomonadales	f__Veillonellaceae	g__Dialister	s__
OTU1953	k__Bacteria	p__Firmicutes	c__Negativicutes	o__Veillonellales-Selenomonadales	f__Veillonellaceae	g__Megasphaera	s__
OTU1954	k__Bacteria	p__Firmicutes	c__Syntrophomonadia	o__Syntrophomonadales	f__Syntrophomonadaceae	g__	s__
OTU1955	k__Bacteria	p__Firmicutes	c__Syntrophomonadia	o__Syntrophomonadales	f__Syntrophomonadaceae	g__Syntrophomonas	s__
OTU1956	k__Bacteria	p__Firmicutes	c__TSAC18	o__	f__	g__	s__
OTU1957	k__Bacteria	p__Fusobacteriota	c__Fusobacteriia	o__Fusobacteriales	f__Fusobacteriaceae	g__Cetobacterium	s__
OTU1958	k__Bacteria	p__Fusobacteriota	c__Fusobacteriia	o__Fusobacteriales	f__Fusobacteriaceae	g__Fusobacterium	s__
OTU1959	k__Bacteria	p__Fusobacteriota	c__Fusobacteriia	o__Fusobacteriales	f__Leptotrichiaceae	g__	s__
OTU1960	k__Bacteria	p__Fusobacteriota	c__Fusobacteriia	o__Fusobacteriales	f__Leptotrichiaceae	g__Hypnocyclicus	s__
OTU1961	k__Bacteria	p__Gemmatimonadota	c__BD2-11 terrestrial group	o__	f__	g__	s__
OTU1962	k__Bacteria	p__Gemmatimonadota	c__Gemmatimonadetes	o__Gemmatimonadales	f__Gemmatimonadaceae	g__	s__
OTU1963	k__Bacteria	p__Gemmatimonadota	c__Gemmatimonadetes	o__Gemmatimonadales	f__Gemmatimonadaceae	g__Gemmatimonas	s__
OTU1964	k__Bacteria	p__Gemmatimonadota	c__S0134 terrestrial group	o__	f__	g__	s__
OTU1965	k__Bacteria	p__Hydrogenedentes	c__Hydrogenedentia	o__Hydrogenedentiales	f__Hydrogenedensaceae	g__	s__
OTU1966	k__Bacteria	p__Hydrothermae	c__	o__	f__	g__	s__
OTU1967	k__Bacteria	p__Latescibacterota	c__	o__	f__	g__	s__
OTU1968	k__Bacteria	p__Latescibacterota	c__Latescibacteria	o__Latescibacterales	f__Latescibacteraceae	g__	s__
OTU1969	k__Bacteria	p__LCP-89	c__	o__	f__	g__	s__
OTU1970	k__Bacteria	p__Margulisbacteria	c__	o__	f__	g__	s__
OTU1971	k__Bacteria	p__Marinimicrobia (SAR406 clade)	c__	o__	f__	g__	s__
OTU1972	k__Bacteria	p__MBNT15	c__	o__	f__	g__	s__
OTU1973	k__Bacteria	p__Methylomirabilota	c__Methylomirabilia	o__Methylomirabilales	f__Methylomirabilaceae	g__Sh765B-TzT-35	s__
OTU1974	k__Bacteria	p__Methylomirabilota	c__Methylomirabilia	o__Methylomirabilales	f__Methylomirabilaceae	g__wb1-A12	s__
OTU1975	k__Bacteria	p__Methylomirabilota	c__Methylomirabilia	o__Rokubacteriales	f__	g__	s__
OTU1976	k__Bacteria	p__Modulibacteria	c__Moduliflexia	o__Moduliflexales	f__Moduliflexaceae	g__Candidatus Moduliflexus	s__
OTU1977	k__Bacteria	p__Myxococcota	c__bacteriap25	o__	f__	g__	s__
OTU1978	k__Bacteria	p__Myxococcota	c__Myxococcia	o__Myxococcales	f__27F-1492R	g__	s__
OTU1979	k__Bacteria	p__Myxococcota	c__Myxococcia	o__Myxococcales	f__Anaeromyxobacteraceae	g__Anaeromyxobacter	s__
OTU1980	k__Bacteria	p__Myxococcota	c__Myxococcia	o__Myxococcales	f__Myxococcaceae	g__	s__
OTU1981	k__Bacteria	p__Myxococcota	c__Myxococcia	o__Myxococcales	f__Myxococcaceae	g__Aggregicoccus	s__
OTU1982	k__Bacteria	p__Myxococcota	c__Myxococcia	o__Myxococcales	f__Myxococcaceae	g__Corallococcus	s__
OTU1983	k__Bacteria	p__Myxococcota	c__Myxococcia	o__Myxococcales	f__Myxococcaceae	g__KD3-10	s__
OTU1984	k__Bacteria	p__Myxococcota	c__Myxococcia	o__Myxococcales	f__Myxococcaceae	g__Melittangium	s__
OTU1985	k__Bacteria	p__Myxococcota	c__Myxococcia	o__Myxococcales	f__Myxococcaceae	g__P3OB-42	s__
OTU1986	k__Bacteria	p__Myxococcota	c__Myxococcia	o__Myxococcales	f__Myxococcaceae	g__Stigmatella	s__
OTU1987	k__Bacteria	p__Myxococcota	c__Myxococcia	o__Myxococcales	f__Vulgatibacteraceae	g__Vulgatibacter	s__
OTU1988	k__Bacteria	p__Myxococcota	c__Polyangia	o__Blfdi19	f__	g__	s__
OTU1989	k__Bacteria	p__Myxococcota	c__Polyangia	o__FFCH16767	f__	g__	s__
OTU1990	k__Bacteria	p__Myxococcota	c__Polyangia	o__Haliangiales	f__Haliangiaceae	g__Haliangium	s__
OTU1991	k__Bacteria	p__Myxococcota	c__Polyangia	o__mle1-27	f__	g__	s__
OTU1992	k__Bacteria	p__Myxococcota	c__Polyangia	o__Nannocystales	f__Nannocystaceae	g__	s__
OTU1993	k__Bacteria	p__Myxococcota	c__Polyangia	o__Nannocystales	f__Nannocystaceae	g__Enhygromyxa sp. SIS-1	s__
OTU1994	k__Bacteria	p__Myxococcota	c__Polyangia	o__Nannocystales	f__Nannocystaceae	g__Nannocystis	s__
OTU1995	k__Bacteria	p__Myxococcota	c__Polyangia	o__Nannocystales	f__Nannocystaceae	g__Plesiocystis	s__
OTU1996	k__Bacteria	p__Myxococcota	c__Polyangia	o__Nannocystales	f__Nannocystaceae	g__Pseudenhygromyxa	s__
OTU1997	k__Bacteria	p__Myxococcota	c__Polyangia	o__Polyangiales	f__BIrii41	g__	s__
OTU1998	k__Bacteria	p__Myxococcota	c__Polyangia	o__Polyangiales	f__Eel-36e1D6	g__	s__
[truncated: 802 more rows]

## Sheet: Table S3
Table S3. The relative abundance of Top 10 Phylum in bacteria of eDNA and eDNA-PFU samples.
Phylum	eDNA-PFU (%)	eDNA (%)
Proteobacteria	27.9192	25.4924
Cyanobacteria	19.3025	18.2285
Bacteroidota	8.94652	10.3952
Firmicutes	8.59505	9.11447
Actinobacteriota	3.56126	12.6373
Elusimicrobiota	2.89728	2.59757
Verrucomicrobiota	2.69245	3.56237
Chloroflexi	1.3193	1.10998
Acidobacteriota	1.28093	0.571454
Planctomycetota	1.20331	1.07265
Desulfobacterota	0.937722	0.357517
Bdellovibrionota	0.699633	0.360761
Myxococcota	0.59456	0.198994
Patescibacteria	0.516874	0.587961
Nitrospirota	0.333462	0.0941353
Nitrospinota	0.283582	0.211899
Marinimicrobia (SAR406 clade)	0.253785	0.656363
Sva0485	0.188448	0.0591254
MBNT15	0.157946	0.0449795
Gemmatimonadota	0.140463	0.153586
SAR324 clade(Marine group B)	0.133766	0.188077
Latescibacterota	0.115105	0.0408553
Armatimonadota	0.08633	0.130803
Spirochaetota	0.0845549	0.0455471
Methylomirabilota	0.0627264	0.0590489
Dependentiae	0.0564212	0.0435965
Deferrisomatota	0.0377415	0.01014
Fibrobacterota	0.0331082	0.0237925
DTB120	0.0203566	0.0287343
Campylobacterota	0.0199118	0.0130712
RCP2	0.0170104	0.00511751
Sumerlaeota	0.0149713	0.00550381
Deinococcota	0.0144073	0.00474406
Modulibacteria	0.0132595	0.00140098
Calditrichota	0.00979394	0.00410573
Fusobacteriota	0.00938261	0.0063645
NB1	0.00643664	0.00273654
Zixibacteria	0.0063214	0.00130897
TA06	0.00627908	0.00219373
FCPU426	0.00457542	0.000975758
Abditibacteriota	0.0024378	0.000784318
Acetothermia	0.00215557	0.00252207
Caldisericota	0.00139964	0.000481973
Cloacimonadota	0.00135702	0.0033517
PAUC34f	0.00116534	0.000537512
Firestonebacteria	0.00108994	0.00106157
WPS	0.000858037	0.000768236
Dadabacteria	2.62314e-05	0.00174385

## Sheet: Table S4
Table S4. The relative abundance of Top 10 Phylum in eukaryotes of eDNA and eDNA-PFU samples.
Phylum	eDNA-PFU (%)	eDNA (%)
Fungi	7.2027	4.90308
Ochrophyta	2.66008	1.94978
Ciliophora	1.44185	0.646729
Cryptophyta	0.977596	0.212254
Streptophyta	0.794826	0.546852
Metazoa	0.769986	0.813953
Chlorophyta	0.73412	1.01868
Fornicata	0.712643	0.337774
Euglenozoa	0.523659	0.116754
Cercozoa	0.350651	0.432706
Choanoflagellida	0.180351	0.10423
Heterolobosea	0.160229	0.104796
Perkinsea	0.120748	0.0334097
Dinoflagellata	0.110859	0.271743
Discosea	0.107292	0.0373461
Alveolata_X	0.0510592	0.0483884
Oomycota	0.047972	0.0628682
Amoebozoa_X	0.0329842	0.00733819
Apicomplexa	0.0157426	0.0110005
Opisthokonta_X	0.0108165	0.0120603
Apusozoa_X	0.00552213	0.00145239
Haptophyta	0.00285	1.63041e-05
Hemimastigophora	0.00270103	0.000290209
Rhodophyta	0.0024033	0.000143592
Discoba_X	0.0023373	0.000862911
Breviatea	0.00194418	0.00185006
Picozoa	0.00101364	0.000103006
Foraminifera	0.000845081	0.000262034
Radiolaria	0.000592831	0.000116634

## Sheet: Table S5
Table S5. Predominant phylum microbe in eDNA-PFU networks
Phylum	Number of nodes	eDNA-PFU
Proteobacteria	118	0.363077
Ochrophyta	21	0.0646154
Bacteroidota	20	0.0615385
Ciliophora	18	0.0553846
Actinobacteriota	17	0.0523077
Fungi	15	0.0461538
Metazoa	14	0.0430769
Chlorophyta	13	0.04
Cyanobacteria	13	0.04
Desulfobacterota	10	0.0307692
Verrucomicrobiota	10	0.0307692
Euglenozoa	8	0.0246154
Firmicutes	7	0.0215385
Cercozoa	6	0.0184615
Streptophyta	5	0.0153846
Acidobacteriota	4	0.0123077
Myxococcota	4	0.0123077
Choanoflagellida	3	0.00923077
Cryptophyta	3	0.00923077
Dinoflagellata	3	0.00923077
Chloroflexi	2	0.00615385
Discosea	2	0.00615385
Planctomycetota	2	0.00615385
Alveolata_X	1	0.00307692
Deferrisomatota	1	0.00307692
Deinococcota	1	0.00307692
Fornicata	1	0.00307692
Heterolobosea	1	0.00307692
Modulibacteria	1	0.00307692
Perkinsea	1	0.00307692
Total	325	1

## Sheet: Table S6
Table S6. Predominant phylum microbe in eDNA networks
Phylum	Number of nodes	eDNA
Proteobacteria	83	0.32549
Bacteroidota	23	0.0901961
Actinobacteriota	18	0.0705882
Chlorophyta	16	0.0627451
Cyanobacteria	16	0.0627451
Ochrophyta	16	0.0627451
Fungi	12	0.0470588
Metazoa	10	0.0392157
Verrucomicrobiota	10	0.0392157
Ciliophora	9	0.0352941
Firmicutes	7	0.027451
Dinoflagellata	5	0.0196078
Cercozoa	4	0.0156863
Desulfobacterota	4	0.0156863
Streptophyta	4	0.0156863
Cryptophyta	3	0.0117647
Acidobacteriota	1	0.00392157
Alveolata_X	1	0.00392157
Armatimonadota	1	0.00392157
Bdellovibrionota	1	0.00392157
Choanoflagellida	1	0.00392157
Discosea	1	0.00392157
Elusimicrobiota	1	0.00392157
Fornicata	1	0.00392157
Gemmatimonadota	1	0.00392157
Heterolobosea	1	0.00392157
Myxococcota	1	0.00392157
Nitrospinota	1	0.00392157
Perkinsea	1	0.00392157
Planctomycetota	1	0.00392157
Spirochaetota	1	0.00392157
Total	255	1
